# Supplementary material for: Expression Profiling after Prolonged Experimental Febrile Seizures in Mice Suggests Structural Remodeling in the Hippocampus
Source: PLoS One. 2015 Dec 18;10(12):e0145247. doi: 10.1371/journal.pone.0145247 (PMC4684321; doi:10.1371/journal.pone.0145247)
Supplement: S1 File — Table lists all primers used for qPCR experiments and the generation of 33P RNA probes for radioactive in situ hybridization. (XLS) [file pone.0145247.s001.xls]

## Sheet: Sheet1
Experiment	Gene	GI accesion/Ref seq ID	Forward primer	Reverse primer	Product length (bp)	Start position (bp)	End position (bp)	Annealing temperature (ºC)	Elongation time (sec)	PCR efficiency
qPCR	Arc	86604725	ATGTCTGGAAAGGGCATCAC	GCTGGCTTGTCTTCACCTTC	180	2177	2356	58	11	1.9
qPCR	Atf3	31542153	GCAGCTTTGTCCTTGGCTAC	GGCTGTGGCTGTGGTTATCT	131	1560	1690	57	15	1.99
qPCR	Cyr61	6753593	CTCAGTCAGAAGGCAGACCC	CAAACCCACTCTTCACAGCA	211	467	677	57	15	2.02
qPCR	Egr1	76559936	TTCATCGTCTTCCTCTGCCT	AGGTCTCCCTGTTGTTGTGG	258	810	1067	57	15	2.01
qPCR	Jun	6754401	CGACCAGAACGATGGACTTT	AGTTTGTAACCCCTCCCACC	102	2180	2281	57	15	2.07
qPCR	Ppia	6679438	GGCTATAAGGGTTCCTCCTTTC	CTTGCCATCCAGCCATTC	238	180	417	57	15	1.98
qPCR	Slit2	30794373	CAGTCATTCATGGCTCCCTC	TTCCCTCGGCAGTCTACAAT	87	1022	1108	57	15	2.01
RA-ISH RNA Probe	Nrxn1	NM_020252.3	TGCATCACTCAACAGGCATT	GCATCACCCTGCAACCTAAA	392	7176	7568	60	60	na
RA-ISH RNA Probe	Dpysl3	NM_009468.4	ACCTTTAGCACTGCCCAGAA	TCCTGACTGATGGAGGTTCC	608	1306	1914	60	90	na
RA-ISH RNA Probe	Ptprd	NM_011211.3	GGGAACACAATTCCACCATC	CAGGGGTTTCTACGTTGCAT	550	4865	5415	60	90	na
RA-ISH RNA Probe	Slit2	NM_178804.3	CAGAATCAGCACCATCGAGA	TGGTCTCAGGCAGATTTGTG	637	2152	2789	60	90	na
