# Supplementary material for: Expression Profiling after Prolonged Experimental Febrile Seizures in Mice Suggests Structural Remodeling in the Hippocampus
Source: PLoS One. 2015 Dec 18;10(12):e0145247. doi: 10.1371/journal.pone.0145247 (PMC4684321; doi:10.1371/journal.pone.0145247)
Supplement: S2 File — Fc: Fold change represents expression values of HT animals divided by expression values of NT animals. P-value BH-corrected: Benjamini and Hochberg (BH) error corrected p-values. (XLS) [file pone.0145247.s002.xls]

## Sheet: 1 hour post-HT
Ensembl_geneID	GeneSymbol	geneSymbol	bioSeqDescription	P-value (BH-corrected)	log2(Fc)
ENSMUSG00000028608		0610037L13Rik	RIKEN cDNA 0610037L13 gene [Source:MGI Symbol;Acc:MGI:1921348]	5.97e-07	-0.168528
ENSMUSG00000040720		1110037F02Rik	RIKEN cDNA 1110037F02 gene [Source:MGI Symbol;Acc:MGI:1913435]	0	0.347904
ENSMUSG00000038544		1110054O05Rik	RIKEN cDNA 1110054O05 gene [Source:MGI Symbol;Acc:MGI:1913459]	1.56e-06	0.142113
ENSMUSG00000032551		1110059G10Rik	RIKEN cDNA 1110059G10 gene [Source:MGI Symbol;Acc:MGI:1913452]	0	-0.215721
ENSMUSG00000026831		1700007K13Rik	RIKEN cDNA 1700007K13 gene [Source:MGI Symbol;Acc:MGI:1916577]	0	0.415878
ENSMUSG00000079179		1700012B15Rik	RIKEN cDNA 1700012B15 gene [Source:MGI Symbol;Acc:MGI:1921423]	0	-0.176619
ENSMUSG00000056912		1700017N19Rik	RIKEN cDNA 1700017N19 gene [Source:MGI Symbol;Acc:MGI:1913855]	0.0012728	0.146395
ENSMUSG00000084792		1700056N10Rik	RIKEN cDNA 1700056N10 gene [Source:MGI Symbol;Acc:MGI:1920642]	1.17e-05	0.161965
ENSMUSG00000070532		1700084C01Rik	RIKEN cDNA 1700084C01 gene [Source:MGI Symbol;Acc:MGI:1925715]	1.19e-05	0.147333
ENSMUSG00000020548		1700086D15Rik	RIKEN cDNA 1700086D15 gene [Source:MGI Symbol;Acc:MGI:1921532]	0.000685268	0.14091
ENSMUSG00000032611		1700102P08Rik	RIKEN cDNA 1700102P08 gene [Source:MGI Symbol;Acc:MGI:2148248]	0	0.225497
ENSMUSG00000032977		1810008A18Rik	RIKEN cDNA 1810008A18 gene [Source:MGI Symbol;Acc:MGI:1916334]	0.000131252	0.146773
ENSMUSG00000048429		1810026J23Rik	RIKEN cDNA 1810026J23 gene [Source:MGI Symbol;Acc:MGI:1917023]	0	0.186196
ENSMUSG00000020812		1810032O08Rik	RIKEN cDNA 1810032O08 gene [Source:MGI Symbol;Acc:MGI:1913543]	0	0.347518
ENSMUSG00000021458		2010111I01Rik	RIKEN cDNA 2010111I01 gene [Source:MGI Symbol;Acc:MGI:1919311]	0	0.342873
ENSMUSG00000035401		2210018M11Rik	RIKEN cDNA 2210018M11 gene [Source:MGI Symbol;Acc:MGI:1924203]	2.18e-05	0.220565
ENSMUSG00000026319		2310035C23Rik	RIKEN cDNA 2310035C23 gene [Source:MGI Symbol;Acc:MGI:1922832]	0.000960013	-0.131326
ENSMUSG00000045176		2310047M10Rik	RIKEN cDNA 2310047M10 gene [Source:MGI Symbol;Acc:MGI:1919173]	9.7e-05	0.147242
ENSMUSG00000049760		2410015M20Rik	RIKEN cDNA 2410015M20 gene [Source:MGI Symbol;Acc:MGI:2442174]	3.59e-06	-0.137483
ENSMUSG00000046791		2410016O06Rik	RIKEN cDNA 2410016O06 gene [Source:MGI Symbol;Acc:MGI:1919202]	5.97e-07	0.147802
ENSMUSG00000071632		2510002D24Rik	RIKEN cDNA 2510002D24 gene [Source:MGI Symbol;Acc:MGI:1919557]	0.000234799	-0.127888
ENSMUSG00000044496		2510039O18Rik	RIKEN cDNA 2510039O18 gene [Source:MGI Symbol;Acc:MGI:1924284]	2.02e-06	-0.17652
ENSMUSG00000071793		2610005L07Rik	RIKEN cDNA 2610005L07 gene [Source:MGI Symbol;Acc:MGI:1914283]	0	0.188566
ENSMUSG00000093565		2610019E17Rik	RIKEN cDNA 2610019E17 gene [Source:MGI Symbol;Acc:MGI:1922864]	6.41e-06	-0.172292
ENSMUSG00000019297		2610027L16Rik	RIKEN cDNA 2610027L16 gene [Source:MGI Symbol;Acc:MGI:1915092]	4.59e-05	-0.132929
ENSMUSG00000039990		2700050L05Rik	RIKEN cDNA 2700050L05 gene [Source:MGI Symbol;Acc:MGI:1919831]	0.000177469	0.145795
ENSMUSG00000028060		2810403A07Rik	RIKEN cDNA 2810403A07 gene [Source:MGI Symbol;Acc:MGI:1921450]	0	0.20853
ENSMUSG00000026227		2810459M11Rik	RIKEN cDNA 2810459M11 gene [Source:MGI Symbol;Acc:MGI:1920042]	0.00102009	0.155464
ENSMUSG00000028398		3110001D03Rik	RIKEN cDNA 3110001D03 gene [Source:MGI Symbol;Acc:MGI:1914178]	2.42e-05	-0.154159
ENSMUSG00000035399		3230401D17Rik	RIKEN cDNA 3230401D17 gene [Source:MGI Symbol;Acc:MGI:1913930]	0.000153578	0.138644
ENSMUSG00000062822		4833420G17Rik	RIKEN cDNA 4833420G17 gene [Source:MGI Symbol;Acc:MGI:1914642]	0.000434021	0.140857
ENSMUSG00000036934		4921524J17Rik	RIKEN cDNA 4921524J17 gene [Source:MGI Symbol;Acc:MGI:1913964]	0	0.216424
ENSMUSG00000027309		4930402H24Rik	RIKEN cDNA 4930402H24 gene [Source:MGI Symbol;Acc:MGI:1923029]	0.00022934	-0.147921
ENSMUSG00000035651		4930480E11Rik	RIKEN cDNA 4930480E11 gene [Source:MGI Symbol;Acc:MGI:1922160]	0.000691458	-0.136272
ENSMUSG00000086277		4930558K02Rik	RIKEN cDNA 4930558K02 gene [Source:MGI Symbol;Acc:MGI:1922618]	0	0.468156
ENSMUSG00000043623		4933412A08Rik	RIKEN cDNA 4933412A08 gene [Source:MGI Symbol;Acc:MGI:1921695]	2.48e-06	0.150924
ENSMUSG00000021874		4933413J09Rik	RIKEN cDNA 4933413J09 gene [Source:MGI Symbol;Acc:MGI:1918356]	1.09e-05	0.293959
ENSMUSG00000048489		8430408G22Rik	RIKEN cDNA 8430408G22 gene [Source:MGI Symbol;Acc:MGI:1918730]	5.97e-07	0.257071
ENSMUSG00000036411		9530077C05Rik	RIKEN cDNA 9530077C05 gene [Source:MGI Symbol;Acc:MGI:1915533]	5.97e-07	0.161204
ENSMUSG00000022822		Abcc5	ATP-binding cassette, sub-family C (CFTR/MRP), member 5 [Source:MGI Symbol;Acc:MGI:1351644]	0.000618709	0.126193
ENSMUSG00000030861		Acadsb	acyl-Coenzyme A dehydrogenase, short/branched chain [Source:MGI Symbol;Acc:MGI:1914135]	0.00156996	-0.12711
ENSMUSG00000032047		Acat1	acetyl-Coenzyme A acetyltransferase 1 [Source:MGI Symbol;Acc:MGI:87870]	0	-0.198951
ENSMUSG00000032883		Acsl3	acyl-CoA synthetase long-chain family member 3 [Source:MGI Symbol;Acc:MGI:1921455]	2.02e-06	-0.153154
ENSMUSG00000029580		Actb	actin, beta [Source:MGI Symbol;Acc:MGI:87904]	0.00468367	-0.158093
ENSMUSG00000026836		Acvr1	activin A receptor, type 1 [Source:MGI Symbol;Acc:MGI:87911]	1.53e-05	0.145221
ENSMUSG00000022893		Adamts1	a disintegrin-like and metallopeptidase (reprolysin type) with thrombospondin type 1 motif, 1 [Source:MGI Symbol;Acc:MGI:109249]	0	0.390998
ENSMUSG00000024256		Adcyap1	adenylate cyclase activating polypeptide 1 [Source:MGI Symbol;Acc:MGI:105094]	5.97e-07	-0.235352
ENSMUSG00000030790		Adm	adrenomedullin [Source:MGI Symbol;Acc:MGI:108058]	0	0.34112
ENSMUSG00000051149		Adnp	activity-dependent neuroprotective protein [Source:MGI Symbol;Acc:MGI:1338758]	9.62e-05	0.12573
ENSMUSG00000020473		Aebp1	AE binding protein 1 [Source:MGI Symbol;Acc:MGI:1197012]	0.00608882	-0.161907
ENSMUSG00000026159		Agfg1	ArfGAP with FG repeats 1 [Source:MGI Symbol;Acc:MGI:1333754]	8.36e-05	0.144464
ENSMUSG00000034254		Agpat1	1-acylglycerol-3-phosphate O-acyltransferase 1 (lysophosphatidic acid acyltransferase, alpha) [Source:MGI Symbol;Acc:MGI:1932075]	0.00747433	-0.183907
ENSMUSG00000031980		Agt	angiotensinogen (serpin peptidase inhibitor, clade A, member 8) [Source:MGI Symbol;Acc:MGI:87963]	2.48e-06	-0.195933
ENSMUSG00000021037		Ahsa1	AHA1, activator of heat shock protein ATPase 1 [Source:MGI Symbol;Acc:MGI:2387603]	3.59e-06	0.15082
ENSMUSG00000046312		AI464131	expressed sequence AI464131 [Source:MGI Symbol;Acc:MGI:2140300]	0	-0.213118
ENSMUSG00000028527		Ak4	adenylate kinase 4 [Source:MGI Symbol;Acc:MGI:87979]	0	0.183391
ENSMUSG00000041718		Alg13	asparagine-linked glycosylation 13 [Source:MGI Symbol;Acc:MGI:1914824]	4.51e-06	0.125109
ENSMUSG00000033809		Alg3	asparagine-linked glycosylation 3 (alpha-1,3-mannosyltransferase) [Source:MGI Symbol;Acc:MGI:1098592]	0.000454879	-0.138537
ENSMUSG00000079036		Alkbh1	alkB, alkylation repair homolog 1 (E. coli) [Source:MGI Symbol;Acc:MGI:2384034]	0	0.408147
ENSMUSG00000040174		Alkbh3	alkB, alkylation repair homolog 3 (E. coli) [Source:MGI Symbol;Acc:MGI:1916363]	0.00103918	0.184547
ENSMUSG00000039754		Alkbh4	alkB, alkylation repair homolog 4 (E. coli) [Source:MGI Symbol;Acc:MGI:1919291]	3.56e-05	0.169848
ENSMUSG00000041915		Ammecr1l	AMME chromosomal region gene 1-like [Source:MGI Symbol;Acc:MGI:2442711]	2.99e-05	0.14138
ENSMUSG00000032531		Amotl2	angiomotin-like 2 [Source:MGI Symbol;Acc:MGI:1929286]	0	0.629053
ENSMUSG00000005686		Ampd3	adenosine monophosphate deaminase 3 [Source:MGI Symbol;Acc:MGI:1096344]	0.00134667	-0.138502
ENSMUSG00000022265		Ank	progressive ankylosis [Source:MGI Symbol;Acc:MGI:3045421]	2.02e-06	-0.157827
ENSMUSG00000069601		Ank3	ankyrin 3, epithelial [Source:MGI Symbol;Acc:MGI:88026]	0	0.418848
ENSMUSG00000031508		Ankrd10	ankyrin repeat domain 10 [Source:MGI Symbol;Acc:MGI:1921840]	5.05e-05	0.158815
ENSMUSG00000047909		Ankrd16	ankyrin repeat domain 16 [Source:MGI Symbol;Acc:MGI:2444796]	0	0.320207
ENSMUSG00000014496		Ankrd28	ankyrin repeat domain 28 [Source:MGI Symbol;Acc:MGI:2145661]	5.97e-07	0.198984
ENSMUSG00000050914		Ankrd37	ankyrin repeat domain 37 [Source:MGI Symbol;Acc:MGI:3603344]	5.97e-07	-0.20707
ENSMUSG00000031931		Ankrd49	ankyrin repeat domain 49 [Source:MGI Symbol;Acc:MGI:1930842]	1.05e-06	-0.152213
ENSMUSG00000027517		Ankrd60	ankyrin repeat domain 60 [Source:MGI Symbol;Acc:MGI:1917315]	0.000316288	-0.128178
ENSMUSG00000031635		Anxa10	annexin A10 [Source:MGI Symbol;Acc:MGI:1347090]	8.23e-05	0.133011
ENSMUSG00000001998		Ap4e1	adaptor-related protein complex AP-4, epsilon 1 [Source:MGI Symbol;Acc:MGI:1336993]	5.82e-05	0.150716
ENSMUSG00000071847		Apcdd1	adenomatosis polyposis coli down-regulated 1 [Source:MGI Symbol;Acc:MGI:3513977]	3.59e-06	-0.159654
ENSMUSG00000025269		Apex2	apurinic/apyrimidinic endonuclease 2 [Source:MGI Symbol;Acc:MGI:1924872]	0.000356028	0.128122
ENSMUSG00000037010		Apln	apelin [Source:MGI Symbol;Acc:MGI:1353624]	0	0.293076
ENSMUSG00000028070		Apoa1bp	apolipoprotein A-I binding protein [Source:MGI Symbol;Acc:MGI:2180167]	1.22e-05	-0.143821
ENSMUSG00000022548		Apod	apolipoprotein D [Source:MGI Symbol;Acc:MGI:88056]	0.00171585	-0.173956
ENSMUSG00000090698		Apold1	apolipoprotein L domain containing 1 [Source:MGI Symbol;Acc:MGI:2685921]	5.97e-07	0.180122
ENSMUSG00000024451		Arap3	ArfGAP with RhoGAP domain, ankyrin repeat and PH domain 3 [Source:MGI Symbol;Acc:MGI:2147274]	0.00147253	-0.130931
ENSMUSG00000022602		Arc	activity regulated cytoskeletal-associated protein [Source:MGI Symbol;Acc:MGI:88067]	0	0.974661
ENSMUSG00000048865		Arhgap30	Rho GTPase activating protein 30 [Source:MGI Symbol;Acc:MGI:2684948]	0.000241475	0.200216
ENSMUSG00000037447		Arid5a	AT rich interactive domain 5A (MRF1-like) [Source:MGI Symbol;Acc:MGI:2443039]	1.4e-05	0.179944
ENSMUSG00000047446		Arl4a	ADP-ribosylation factor-like 4A [Source:MGI Symbol;Acc:MGI:99437]	0	0.187666
ENSMUSG00000057219		Armc7	armadillo repeat containing 7 [Source:MGI Symbol;Acc:MGI:2679719]	0.000112328	0.133116
ENSMUSG00000055116		Arntl	aryl hydrocarbon receptor nuclear translocator-like [Source:MGI Symbol;Acc:MGI:1096381]	0	0.254243
ENSMUSG00000026311		Asb1	ankyrin repeat and SOCS box-containing 1 [Source:MGI Symbol;Acc:MGI:1929735]	2.48e-06	0.161681
ENSMUSG00000020412		Ascc2	activating signal cointegrator 1 complex subunit 2 [Source:MGI Symbol;Acc:MGI:1922702]	0.00077344	0.136821
ENSMUSG00000020052		Ascl1	achaete-scute complex homolog 1 (Drosophila) [Source:MGI Symbol;Acc:MGI:96919]	8.35e-07	-0.161377
ENSMUSG00000037486		Asxl2	additional sex combs like 2 (Drosophila) [Source:MGI Symbol;Acc:MGI:1922552]	6.17e-05	0.13732
ENSMUSG00000026628		Atf3	activating transcription factor 3 [Source:MGI Symbol;Acc:MGI:109384]	0	1.07538
ENSMUSG00000042406		Atf4	activating transcription factor 4 [Source:MGI Symbol;Acc:MGI:88096]	0	0.51081
ENSMUSG00000037400		Atp11b	ATPase, class VI, type 11B [Source:MGI Symbol;Acc:MGI:1923545]	7.36e-06	0.205868
ENSMUSG00000029467		Atp2a2	ATPase, Ca++ transporting, cardiac muscle, slow twitch 2 [Source:MGI Symbol;Acc:MGI:88110]	0.0188544	0.214535
ENSMUSG00000006057		Atp5g1	ATP synthase, H+ transporting, mitochondrial F0 complex, subunit c1 (subunit 9) [Source:MGI Symbol;Acc:MGI:107653]	0	0.929185
ENSMUSG00000015575		Atp6v0e	ATPase, H+ transporting, lysosomal V0 subunit E [Source:MGI Symbol;Acc:MGI:1328318]	0.00275618	-0.154071
ENSMUSG00000039529		Atp8b1	ATPase, class I, type 8B, member 1 [Source:MGI Symbol;Acc:MGI:1859665]	0	0.313861
ENSMUSG00000032409		Atr	ataxia telangiectasia and Rad3 related [Source:MGI Symbol;Acc:MGI:108028]	0.000141646	-0.179273
ENSMUSG00000051669		AU021092	expressed sequence AU021092 [Source:MGI Symbol;Acc:MGI:2146559]	5.97e-07	-0.165745
ENSMUSG00000020897		Aurkb	aurora kinase B [Source:MGI Symbol;Acc:MGI:107168]	0	0.448732
ENSMUSG00000024182		Axin1	axin 1 [Source:MGI Symbol;Acc:MGI:1096327]	0.00165038	0.127369
ENSMUSG00000033849		B3galt2	UDP-Gal:betaGlcNAc beta 1,3-galactosyltransferase, polypeptide 2 [Source:MGI Symbol;Acc:MGI:1349461]	4.3e-05	-0.198994
ENSMUSG00000052423		B4galt3	UDP-Gal:betaGlcNAc beta 1,4-galactosyltransferase, polypeptide 3 [Source:MGI Symbol;Acc:MGI:1928767]	4.5e-05	0.126563
ENSMUSG00000042742		B630005N14Rik	RIKEN cDNA B630005N14 gene [Source:MGI Symbol;Acc:MGI:2141466]	1.05e-06	0.174227
ENSMUSG00000074738		B930041F14Rik	RIKEN cDNA B930041F14 gene [Source:MGI Symbol;Acc:MGI:2444790]	2.11e-05	-0.13496
ENSMUSG00000030847		Bag3	BCL2-associated athanogene 3 [Source:MGI Symbol;Acc:MGI:1352493]	0	0.70854
ENSMUSG00000025372		Baiap2	brain-specific angiogenesis inhibitor 1-associated protein 2 [Source:MGI Symbol;Acc:MGI:2137336]	0	0.235114
ENSMUSG00000025316		Banp	BTG3 associated nuclear protein [Source:MGI Symbol;Acc:MGI:1889023]	0	0.255368
ENSMUSG00000002083		Bbc3	BCL2 binding component 3 [Source:MGI Symbol;Acc:MGI:2181667]	1.23e-05	0.164078
ENSMUSG00000039294		BC017643	cDNA sequence BC017643 [Source:MGI Symbol;Acc:MGI:2384959]	5.97e-07	0.217777
ENSMUSG00000041930		BC057022	cDNA sequence BC057022 [Source:MGI Symbol;Acc:MGI:3605543]	0.00051333	0.125109
ENSMUSG00000028191		Bcl10	B cell leukemia/lymphoma 10 [Source:MGI Symbol;Acc:MGI:1337994]	5.97e-07	0.157716
ENSMUSG00000022508		Bcl6	B cell leukemia/lymphoma 6 [Source:MGI Symbol;Acc:MGI:107187]	0	-0.292201
ENSMUSG00000040363		Bcor	BCL6 interacting corepressor [Source:MGI Symbol;Acc:MGI:1918708]	3.59e-05	0.131128
ENSMUSG00000036959		Bcorl1	BCL6 co-repressor-like 1 [Source:MGI Symbol;Acc:MGI:2443910]	0	0.283649
ENSMUSG00000025484		Bet1l	blocked early in transport 1 homolog (S. cerevisiae)-like [Source:MGI Symbol;Acc:MGI:1913128]	0.0150461	0.137858
ENSMUSG00000025128		Bhlhe22	basic helix-loop-helix family, member e22 [Source:MGI Symbol;Acc:MGI:1930001]	8.35e-07	-0.214459
ENSMUSG00000030103		Bhlhe40	basic helix-loop-helix family, member e40 [Source:MGI Symbol;Acc:MGI:1097714]	0.00688072	0.190096
ENSMUSG00000034663		Bmp2k	BMP2 inducible kinase [Source:MGI Symbol;Acc:MGI:2155456]	5.97e-07	0.224571
ENSMUSG00000067336		Bmpr2	bone morphogenetic protein receptor, type II (serine/threonine kinase) [Source:MGI Symbol;Acc:MGI:1095407]	0	0.192093
ENSMUSG00000015943		Bola1	bolA-like 1 (E. coli) [Source:MGI Symbol;Acc:MGI:1916418]	0	-0.15729
ENSMUSG00000022247		Brix1	BRX1, biogenesis of ribosomes, homolog (S. cerevisiae) [Source:MGI Symbol;Acc:MGI:1915082]	0	0.219698
ENSMUSG00000001632		Brpf1	bromodomain and PHD finger containing, 1 [Source:MGI Symbol;Acc:MGI:1926033]	0	0.222471
ENSMUSG00000040565		Btaf1	BTAF1 RNA polymerase II, B-TFIID transcription factor-associated, (Mot1 homolog, S. cerevisiae) [Source:MGI Symbol;Acc:MGI:2147538]	0	0.254171
ENSMUSG00000062202		Btbd9	BTB (POZ) domain containing 9 [Source:MGI Symbol;Acc:MGI:1916625]	5.97e-07	0.202712
ENSMUSG00000036478		Btg1	B cell translocation gene 1, anti-proliferative [Source:MGI Symbol;Acc:MGI:88215]	0	0.357766
ENSMUSG00000020423		Btg2	B cell translocation gene 2, anti-proliferative [Source:MGI Symbol;Acc:MGI:108384]	0	0.712851
ENSMUSG00000022863		Btg3	B cell translocation gene 3 [Source:MGI Symbol;Acc:MGI:109532]	0	0.333263
ENSMUSG00000000581		C1d	C1D nuclear receptor co-repressor [Source:MGI Symbol;Acc:MGI:1927354]	0.000703991	-0.139323
ENSMUSG00000036887		C1qa	complement component 1, q subcomponent, alpha polypeptide [Source:MGI Symbol;Acc:MGI:88223]	0	-0.182026
ENSMUSG00000045532		C1ql1	complement component 1, q subcomponent-like 1 [Source:MGI Symbol;Acc:MGI:1344400]	0.000103821	-0.143709
ENSMUSG00000040794		C1qtnf4	C1q and tumor necrosis factor related protein 4 [Source:MGI Symbol;Acc:MGI:1914695]	6.58e-06	-0.158338
ENSMUSG00000014226		Cacybp	calcyclin binding protein [Source:MGI Symbol;Acc:MGI:1270839]	0	0.253929
ENSMUSG00000032076		Cadm1	cell adhesion molecule 1 [Source:MGI Symbol;Acc:MGI:1889272]	0.000283728	-0.1421
ENSMUSG00000014592		Camta1	calmodulin binding transcription activator 1 [Source:MGI Symbol;Acc:MGI:2140230]	0.00852119	-0.126642
ENSMUSG00000058626		Capn11	calpain 11 [Source:MGI Symbol;Acc:MGI:1352490]	0.00690629	-0.155338
ENSMUSG00000032185		Carm1	coactivator-associated arginine methyltransferase 1 [Source:MGI Symbol;Acc:MGI:1913208]	8.35e-07	-0.143478
ENSMUSG00000006362		Cbfa2t3	core-binding factor, runt domain, alpha subunit 2, translocated to, 3 (human) [Source:MGI Symbol;Acc:MGI:1338013]	0	0.296945
ENSMUSG00000067578		Cbln4	cerebellin 4 precursor protein [Source:MGI Symbol;Acc:MGI:2154433]	0.000257608	-0.154824
ENSMUSG00000039989		Cbx4	chromobox 4 [Source:MGI Symbol;Acc:MGI:1195985]	5.97e-07	0.178479
ENSMUSG00000053411		Cbx7	chromobox 7 [Source:MGI Symbol;Acc:MGI:1196439]	0.000129977	-0.148793
ENSMUSG00000028582		Cc2d1b	coiled-coil and C2 domain containing 1B [Source:MGI Symbol;Acc:MGI:2443076]	0.000818062	-0.148905
ENSMUSG00000020482		Ccdc117	coiled-coil domain containing 117 [Source:MGI Symbol;Acc:MGI:2144383]	5.97e-07	0.181433
ENSMUSG00000004994		Ccdc130	coiled-coil domain containing 130 [Source:MGI Symbol;Acc:MGI:1914986]	0	0.194604
ENSMUSG00000049957		Ccdc137	coiled-coil domain containing 137 [Source:MGI Symbol;Acc:MGI:1914541]	0.000136005	0.131668
ENSMUSG00000070306		Ccdc153	coiled-coil domain containing 153 [Source:MGI Symbol;Acc:MGI:2448587]	0.000910649	-0.144315
ENSMUSG00000037958		Ccdc55	coiled-coil domain containing 55 [Source:MGI Symbol;Acc:MGI:2144305]	6.41e-06	0.151625
ENSMUSG00000041609		Ccdc64	coiled-coil domain containing 64 [Source:MGI Symbol;Acc:MGI:1922915]	5.97e-07	0.141577
ENSMUSG00000025808		Ccdc7	coiled-coil domain containing 7 [Source:MGI Symbol;Acc:MGI:1921953]	0	0.563549
ENSMUSG00000090946		Ccdc71l	coiled-coil domain containing 71 like [Source:MGI Symbol;Acc:MGI:1919373]	0	-0.170693
ENSMUSG00000024732		Ccdc86	coiled-coil domain containing 86 [Source:MGI Symbol;Acc:MGI:1277220]	0	0.201947
ENSMUSG00000030613		Ccdc90b	coiled-coil domain containing 90B [Source:MGI Symbol;Acc:MGI:1913615]	7.98e-05	-0.129955
ENSMUSG00000035352		Ccl12	chemokine (C-C motif) ligand 12 [Source:MGI Symbol;Acc:MGI:108224]	8.35e-07	0.160804
ENSMUSG00000035385		Ccl2	chemokine (C-C motif) ligand 2 [Source:MGI Symbol;Acc:MGI:98259]	0	0.327434
ENSMUSG00000000982		Ccl3	chemokine (C-C motif) ligand 3 [Source:MGI Symbol;Acc:MGI:98260]	0	0.233532
ENSMUSG00000027829		Ccnl1	cyclin L1 [Source:MGI Symbol;Acc:MGI:1922664]	9.19e-05	0.185854
ENSMUSG00000029068		Ccnl2	cyclin L2 [Source:MGI Symbol;Acc:MGI:1927119]	4.17e-05	0.151092
ENSMUSG00000026349		Ccnt2	cyclin T2 [Source:MGI Symbol;Acc:MGI:1920199]	1.05e-06	-0.153256
ENSMUSG00000046186		Cd109	CD109 antigen [Source:MGI Symbol;Acc:MGI:2445221]	5.97e-07	0.275174
ENSMUSG00000015396		Cd83	CD83 antigen [Source:MGI Symbol;Acc:MGI:1328316]	4.98e-06	0.144569
ENSMUSG00000020307		Cdc34	cell division cycle 34 [Source:MGI Symbol;Acc:MGI:102657]	0	-0.162163
ENSMUSG00000025370		Cdh9	cadherin 9 [Source:MGI Symbol;Acc:MGI:107433]	2.23e-05	-0.133587
ENSMUSG00000026437		Cdk18	cyclin-dependent kinase 18 [Source:MGI Symbol;Acc:MGI:97518]	0.00282355	0.154791
ENSMUSG00000027487		Cdk5rap1	CDK5 regulatory subunit associated protein 1 [Source:MGI Symbol;Acc:MGI:1914221]	5.97e-07	0.169232
ENSMUSG00000030878		Cdr2	cerebellar degeneration-related 2 [Source:MGI Symbol;Acc:MGI:1100885]	0	0.223151
ENSMUSG00000029177		Cenpa	centromere protein A [Source:MGI Symbol;Acc:MGI:88375]	9.67e-05	-0.134824
ENSMUSG00000021391		Cenpp	centromere protein P [Source:MGI Symbol;Acc:MGI:1913586]	0.00117999	0.130786
ENSMUSG00000027313		Chac1	ChaC, cation transport regulator 1 [Source:MGI Symbol;Acc:MGI:1916315]	0	0.291002
ENSMUSG00000041235		Chd7	chromodomain helicase DNA binding protein 7 [Source:MGI Symbol;Acc:MGI:2444748]	0.00014792	0.13812
ENSMUSG00000027536		Chmp4c	charged multivesicular body protein 4C [Source:MGI Symbol;Acc:MGI:1913621]	0	0.310573
ENSMUSG00000001774		Chordc1	cysteine and histidine-rich domain (CHORD)-containing, zinc-binding protein 1 [Source:MGI Symbol;Acc:MGI:1914167]	0	0.248341
ENSMUSG00000068391		Chrac1	chromatin accessibility complex 1 [Source:MGI Symbol;Acc:MGI:2135796]	0	-0.232377
ENSMUSG00000036599		Chst12	carbohydrate sulfotransferase 12 [Source:MGI Symbol;Acc:MGI:1929064]	0	-0.173189
ENSMUSG00000030930		Chst15	carbohydrate (N-acetylgalactosamine 4-sulfate 6-O) sulfotransferase 15 [Source:MGI Symbol;Acc:MGI:1924840]	0.00120303	-0.131705
ENSMUSG00000062248		Cks2	CDC28 protein kinase regulatory subunit 2 [Source:MGI Symbol;Acc:MGI:1913447]	0	-0.186625
ENSMUSG00000022512		Cldn1	claudin 1 [Source:MGI Symbol;Acc:MGI:1276109]	0.0117738	-0.130258
ENSMUSG00000022132		Cldn10	claudin 10 [Source:MGI Symbol;Acc:MGI:1913101]	0.00109966	-0.143577
ENSMUSG00000001739		Cldn15	claudin 15 [Source:MGI Symbol;Acc:MGI:1913103]	3.53e-07	0.190071
ENSMUSG00000041378		Cldn5	claudin 5 [Source:MGI Symbol;Acc:MGI:1276112]	0	-0.546833
ENSMUSG00000020385		Clk4	CDC like kinase 4 [Source:MGI Symbol;Acc:MGI:1098551]	0	0.378367
ENSMUSG00000014232		Cluap1	clusterin associated protein 1 [Source:MGI Symbol;Acc:MGI:1924029]	2.18e-05	0.157095
ENSMUSG00000053931		Cnn3	calponin 3, acidic [Source:MGI Symbol;Acc:MGI:1919244]	0	0.188679
ENSMUSG00000026043		Col3a1	collagen, type III, alpha 1 [Source:MGI Symbol;Acc:MGI:88453]	0.026413	-0.234
ENSMUSG00000031273		Col4a6	collagen, type IV, alpha 6 [Source:MGI Symbol;Acc:MGI:2152695]	0.0370442	0.135207
ENSMUSG00000025650		Col7a1	collagen, type VII, alpha 1 [Source:MGI Symbol;Acc:MGI:88462]	6.22e-06	0.13472
ENSMUSG00000025981		Coq10b	coenzyme Q10 homolog B (S. cerevisiae) [Source:MGI Symbol;Acc:MGI:1915126]	5.97e-07	0.221654
ENSMUSG00000030707		Coro1a	coronin, actin binding protein 1A [Source:MGI Symbol;Acc:MGI:1345961]	0	-0.290692
ENSMUSG00000028607		Cpt2	carnitine palmitoyltransferase 2 [Source:MGI Symbol;Acc:MGI:109176]	0.000122996	-0.130939
ENSMUSG00000016481		Cr1l	complement component (3b/4b) receptor 1-like [Source:MGI Symbol;Acc:MGI:88513]	0.00160223	-0.130536
ENSMUSG00000026853		Crat	carnitine acetyltransferase [Source:MGI Symbol;Acc:MGI:109501]	8.35e-07	-0.158763
ENSMUSG00000032060		Cryab	crystallin, alpha B [Source:MGI Symbol;Acc:MGI:88516]	0	0.255452
ENSMUSG00000024621		Csf1r	colony stimulating factor 1 receptor [Source:MGI Symbol;Acc:MGI:1339758]	0.000128373	-0.127431
ENSMUSG00000042042		Csgalnact2	chondroitin sulfate N-acetylgalactosaminyltransferase 2 [Source:MGI Symbol;Acc:MGI:1926002]	1.05e-06	-0.145996
ENSMUSG00000001622		Csn3	casein kappa [Source:MGI Symbol;Acc:MGI:107461]	0	0.265005
ENSMUSG00000032515		Csrnp1	cysteine-serine-rich nuclear protein 1 [Source:MGI Symbol;Acc:MGI:2387989]	0	0.275055
ENSMUSG00000044636		Csrnp2	cysteine-serine-rich nuclear protein 2 [Source:MGI Symbol;Acc:MGI:2386852]	0	0.172603
ENSMUSG00000026176		Ctdsp1	CTD (carboxy-terminal domain, RNA polymerase II, polypeptide A) small phosphatase 1 [Source:MGI Symbol;Acc:MGI:2654470]	1.05e-06	-0.213318
ENSMUSG00000019997		Ctgf	connective tissue growth factor [Source:MGI Symbol;Acc:MGI:95537]	0	1.0569
ENSMUSG00000017760		Ctsa	cathepsin A [Source:MGI Symbol;Acc:MGI:97748]	0	-0.281728
ENSMUSG00000000416		Cttnbp2	cortactin binding protein 2 [Source:MGI Symbol;Acc:MGI:1353467]	0.000848785	0.200467
ENSMUSG00000034855		Cxcl10	chemokine (C-X-C motif) ligand 10 [Source:MGI Symbol;Acc:MGI:1352450]	6.79e-05	0.129916
ENSMUSG00000019590		Cyb561	cytochrome b-561 [Source:MGI Symbol;Acc:MGI:103253]	8.06e-05	-0.133836
ENSMUSG00000030447		Cyfip1	cytoplasmic FMR1 interacting protein 1 [Source:MGI Symbol;Acc:MGI:1338801]	8.06e-05	-0.129567
ENSMUSG00000020810		Cygb	cytoglobin [Source:MGI Symbol;Acc:MGI:2149481]	0.000962691	0.155309
ENSMUSG00000061126		Cyp4f39	cytochrome P450, family 4, subfamily f, polypeptide 39 [Source:MGI Symbol;Acc:MGI:2445210]	0	0.234943
ENSMUSG00000001467		Cyp51	cytochrome P450, family 51 [Source:MGI Symbol;Acc:MGI:106040]	0	0.178581
ENSMUSG00000028195		Cyr61	cysteine rich protein 61 [Source:MGI Symbol;Acc:MGI:88613]	0	3.00698
ENSMUSG00000062563		Cys1	cystin 1 [Source:MGI Symbol;Acc:MGI:2177632]	0	0.236535
ENSMUSG00000041629		D11Wsu99e	DNA segment, Chr 11, Wayne State University 99, expressed [Source:MGI Symbol;Acc:MGI:106351]	0	0.198255
ENSMUSG00000050973		D330012F22Rik	RIKEN cDNA D330012F22 gene [Source:MGI Symbol;Acc:MGI:2443429]	0	-0.216525
ENSMUSG00000037266		D4Wsu53e	DNA segment, Chr 4, Wayne State University 53, expressed [Source:MGI Symbol;Acc:MGI:106498]	0	0.723026
ENSMUSG00000044548		Dact1	dapper homolog 1, antagonist of beta-catenin (xenopus) [Source:MGI Symbol;Acc:MGI:1891740]	1.29e-05	0.163293
ENSMUSG00000045608		Dbx2	developing brain homeobox 2 [Source:MGI Symbol;Acc:MGI:107445]	0.000904134	0.130839
ENSMUSG00000025408		Ddit3	DNA-damage inducible transcript 3 [Source:MGI Symbol;Acc:MGI:109247]	0	0.266145
ENSMUSG00000055065		Ddx17	DEAD (Asp-Glu-Ala-Asp) box polypeptide 17 [Source:MGI Symbol;Acc:MGI:1914290]	1.22e-05	0.130364
ENSMUSG00000020719		Ddx5	DEAD (Asp-Glu-Ala-Asp) box polypeptide 5 [Source:MGI Symbol;Acc:MGI:105037]	3.52e-05	0.135784
ENSMUSG00000041415		Dicer1	dicer 1, ribonuclease type III [Source:MGI Symbol;Acc:MGI:2177178]	1.05e-06	-0.218852
ENSMUSG00000007682		Dio2	deiodinase, iodothyronine, type II [Source:MGI Symbol;Acc:MGI:1338833]	3.63e-05	0.20122
ENSMUSG00000060962		Dmkn	dermokine [Source:MGI Symbol;Acc:MGI:1920962]	0	0.23406
ENSMUSG00000028410		Dnaja1	DnaJ (Hsp40) homolog, subfamily A, member 1 [Source:MGI Symbol;Acc:MGI:1270129]	0	0.34593
ENSMUSG00000032285		Dnaja4	DnaJ (Hsp40) homolog, subfamily A, member 4 [Source:MGI Symbol;Acc:MGI:1927638]	0	0.444052
ENSMUSG00000005483		Dnajb1	DnaJ (Hsp40) homolog, subfamily B, member 1 [Source:MGI Symbol;Acc:MGI:1931874]	0	1.16915
ENSMUSG00000028035		Dnajb4	DnaJ (Hsp40) homolog, subfamily B, member 4 [Source:MGI Symbol;Acc:MGI:1914285]	0	0.397277
ENSMUSG00000036052		Dnajb5	DnaJ (Hsp40) homolog, subfamily B, member 5 [Source:MGI Symbol;Acc:MGI:1930018]	0.000618744	0.146277
ENSMUSG00000044224		Dnajc21	DnaJ (Hsp40) homolog, subfamily C, member 21 [Source:MGI Symbol;Acc:MGI:1925371]	2.94e-06	-0.156941
ENSMUSG00000020657		Dnajc27	DnaJ (Hsp40) homolog, subfamily C, member 27 [Source:MGI Symbol;Acc:MGI:2443036]	0	-0.164183
ENSMUSG00000000826		Dnajc5	DnaJ (Hsp40) homolog, subfamily C, member 5 [Source:MGI Symbol;Acc:MGI:892995]	9.48e-05	0.173678
ENSMUSG00000035954		Dock4	dedicator of cytokinesis 4 [Source:MGI Symbol;Acc:MGI:1918006]	8.06e-05	0.192232
ENSMUSG00000021221		Dpf3	D4, zinc and double PHD fingers, family 3 [Source:MGI Symbol;Acc:MGI:1917377]	8.06e-05	0.135246
ENSMUSG00000027900		Dram2	DNA-damage regulated autophagy modulator 2 [Source:MGI Symbol;Acc:MGI:1914421]	1.05e-06	-0.152441
ENSMUSG00000021478		Drd1a	dopamine receptor D1A [Source:MGI Symbol;Acc:MGI:99578]	3.16e-06	0.216126
ENSMUSG00000024190		Dusp1	dual specificity phosphatase 1 [Source:MGI Symbol;Acc:MGI:105120]	0	1.2266
ENSMUSG00000039384		Dusp10	dual specificity phosphatase 10 [Source:MGI Symbol;Acc:MGI:1927070]	4.42e-05	0.131708
ENSMUSG00000030002		Dusp11	dual specificity phosphatase 11 (RNA/RNP complex 1-interacting) [Source:MGI Symbol;Acc:MGI:1919352]	0.00121036	0.152884
ENSMUSG00000030203		Dusp16	dual specificity phosphatase 16 [Source:MGI Symbol;Acc:MGI:1917936]	0	0.209853
ENSMUSG00000019960		Dusp6	dual specificity phosphatase 6 [Source:MGI Symbol;Acc:MGI:1914853]	0	0.465086
ENSMUSG00000037887		Dusp8	dual specificity phosphatase 8 [Source:MGI Symbol;Acc:MGI:106626]	0	0.23115
ENSMUSG00000022897		Dyrk1a	dual-specificity tyrosine-(Y)-phosphorylation regulated kinase 1a [Source:MGI Symbol;Acc:MGI:1330299]	0.000274003	0.13606
ENSMUSG00000078580		E430018J23Rik	RIKEN cDNA E430018J23 gene [Source:MGI Symbol;Acc:MGI:2141981]	1.4e-05	-0.141798
ENSMUSG00000021928		Ebpl	emopamil binding protein-like [Source:MGI Symbol;Acc:MGI:1915427]	1.56e-06	-0.145609
ENSMUSG00000021810		Ecd	ecdysoneless homolog (Drosophila) [Source:MGI Symbol;Acc:MGI:1917851]	0	0.745564
ENSMUSG00000022842		Ece2	endothelin converting enzyme 2 [Source:MGI Symbol;Acc:MGI:1101356]	0.00325919	-0.125515
ENSMUSG00000038957		Edc3	enhancer of mRNA decapping 3 homolog (S. cerevisiae) [Source:MGI Symbol;Acc:MGI:2142951]	5.97e-07	0.147737
ENSMUSG00000021367		Edn1	endothelin 1 [Source:MGI Symbol;Acc:MGI:95283]	0	0.670804
ENSMUSG00000036611		Eepd1	endonuclease/exonuclease/phosphatase family domain containing 1 [Source:MGI Symbol;Acc:MGI:1914734]	0	0.230154
ENSMUSG00000025038		Efhc2	EF-hand domain (C-terminal) containing 2 [Source:MGI Symbol;Acc:MGI:1921655]	1.54e-05	0.212918
ENSMUSG00000035105		Egln3	EGL nine homolog 3 (C. elegans) [Source:MGI Symbol;Acc:MGI:1932288]	5.97e-07	0.18541
ENSMUSG00000038418		Egr1	early growth response 1 [Source:MGI Symbol;Acc:MGI:95295]	0	1.38921
ENSMUSG00000037868		Egr2	early growth response 2 [Source:MGI Symbol;Acc:MGI:95296]	0	0.235715
ENSMUSG00000024065		Ehd3	EH-domain containing 3 [Source:MGI Symbol;Acc:MGI:1928900]	0.000616621	-0.126823
ENSMUSG00000093661		Eif4e3	eukaryotic translation initiation factor 4E member 3 [Source:MGI Symbol;Acc:MGI:1914142]	0	-0.199723
ENSMUSG00000020454		Eif4enif1	eukaryotic translation initiation factor 4E nuclear import factor 1 [Source:MGI Symbol;Acc:MGI:1921453]	0.00115459	0.135154
ENSMUSG00000021282		Eif5	eukaryotic translation initiation factor 5 [Source:MGI Symbol;Acc:MGI:95309]	0.000103752	0.132577
ENSMUSG00000022012		Enox1	ecto-NOX disulfide-thiol exchanger 1 [Source:MGI Symbol;Acc:MGI:2444896]	0	0.155956
ENSMUSG00000024240		Epc1	enhancer of polycomb homolog 1 (Drosophila) [Source:MGI Symbol;Acc:MGI:1278322]	5.97e-07	0.198808
ENSMUSG00000006445		Epha2	Eph receptor A2 [Source:MGI Symbol;Acc:MGI:95278]	5.97e-07	0.169976
ENSMUSG00000021583		Erap1	endoplasmic reticulum aminopeptidase 1 [Source:MGI Symbol;Acc:MGI:1933403]	5.97e-07	0.256588
ENSMUSG00000024382		Ercc3	excision repair cross-complementing rodent repair deficiency, complementation group 3 [Source:MGI Symbol;Acc:MGI:95414]	0.0178113	-0.134949
ENSMUSG00000021694		Ercc8	excision repaiross-complementing rodent repair deficiency, complementation group 8 [Source:MGI Symbol;Acc:MGI:1919241]	2.02e-06	0.140582
ENSMUSG00000028967		Errfi1	ERBB receptor feedback inhibitor 1 [Source:MGI Symbol;Acc:MGI:1921405]	0	0.264741
ENSMUSG00000024293		Esco1	establishment of cohesion 1 homolog 1 (S. cerevisiae) [Source:MGI Symbol;Acc:MGI:1925055]	0.00489051	0.141184
ENSMUSG00000016984		Etaa1	Ewing's tumor-associated antigen 1 [Source:MGI Symbol;Acc:MGI:1915395]	0	-0.206638
ENSMUSG00000034321		Exosc1	exosome component 1 [Source:MGI Symbol;Acc:MGI:1913833]	0	-0.179546
ENSMUSG00000025785		Exosc7	exosome component 7 [Source:MGI Symbol;Acc:MGI:1913696]	0.000218758	-0.131697
ENSMUSG00000027198		Ext2	exostoses (multiple) 2 [Source:MGI Symbol;Acc:MGI:108050]	1.23e-05	0.153092
ENSMUSG00000028128		F3	coagulation factor III [Source:MGI Symbol;Acc:MGI:88381]	0.000141646	0.172116
ENSMUSG00000019874		Fabp7	fatty acid binding protein 7, brain [Source:MGI Symbol;Acc:MGI:101916]	3.59e-05	0.153598
ENSMUSG00000030630		Fah	fumarylacetoacetate hydrolase [Source:MGI Symbol;Acc:MGI:95482]	0.00126404	0.131682
ENSMUSG00000026655		Fam107b	family with sequence similarity 107, member B [Source:MGI Symbol;Acc:MGI:1913790]	8.35e-07	0.181929
ENSMUSG00000021986		Fam123a	family with sequence similarity 123, member A [Source:MGI Symbol;Acc:MGI:1919375]	0	0.260098
ENSMUSG00000023571		Fam132a	family with sequence similarity 132, member A [Source:MGI Symbol;Acc:MGI:1914639]	7.76e-05	-0.139193
ENSMUSG00000043259		Fam13c	family with sequence similarity 13, member C [Source:MGI Symbol;Acc:MGI:1918971]	7.1e-05	-0.130026
ENSMUSG00000057411		Fam173a	family with sequence similarity 173, member A [Source:MGI Symbol;Acc:MGI:2384888]	0	-0.175274
ENSMUSG00000051515		Fam181b	family with sequence similarity 181, member B [Source:MGI Symbol;Acc:MGI:1930951]	5.97e-07	0.172513
ENSMUSG00000049154		Fam183b	family with sequence similarity 183, member B [Source:MGI Symbol;Acc:MGI:1922679]	2.97e-05	-0.138669
ENSMUSG00000022554		Fam203a	family with sequence similarity 203, member A [Source:MGI Symbol;Acc:MGI:1930628]	0	0.228751
ENSMUSG00000046546		Fam43a	family with sequence similarity 43, member A [Source:MGI Symbol;Acc:MGI:2676309]	0	-0.307492
ENSMUSG00000032265		Fam46a	family with sequence similarity 46, member A [Source:MGI Symbol;Acc:MGI:2670964]	0.000421785	0.133564
ENSMUSG00000022378		Fam49b	family with sequence similarity 49, member B [Source:MGI Symbol;Acc:MGI:1923520]	1.23e-05	-0.143594
ENSMUSG00000029270		Fam69a	family with sequence similarity 69, member A [Source:MGI Symbol;Acc:MGI:1914516]	8.41e-06	-0.148845
ENSMUSG00000039742		Fam71f1	family with sequence similarity 71, member F1 [Source:MGI Symbol;Acc:MGI:3032524]	0	0.200693
ENSMUSG00000006369		Fbln1	fibulin 1 [Source:MGI Symbol;Acc:MGI:95487]	0.00109551	-0.135665
ENSMUSG00000047539		Fbxo28	F-box protein 28 [Source:MGI Symbol;Acc:MGI:1261890]	0.00553569	0.145534
ENSMUSG00000035329		Fbxo33	F-box protein 33 [Source:MGI Symbol;Acc:MGI:1917861]	1.54e-05	0.171015
ENSMUSG00000019773		Fbxo5	F-box protein 5 [Source:MGI Symbol;Acc:MGI:1914391]	0	0.430424
ENSMUSG00000047730		Fcgbp	Fc fragment of IgG binding protein [Source:MGI Symbol;Acc:MGI:2444336]	0	0.297121
ENSMUSG00000059498		Fcgr3	Fc receptor, IgG, low affinity III [Source:MGI Symbol;Acc:MGI:95500]	0.000395959	-0.128806
ENSMUSG00000003420		Fcgrt	Fc receptor, IgG, alpha chain transporter [Source:MGI Symbol;Acc:MGI:103017]	0.00117068	-0.12909
ENSMUSG00000043683		Fem1a	feminization 1 homolog a (C. elegans) [Source:MGI Symbol;Acc:MGI:1335089]	0	-0.223244
ENSMUSG00000030357		Fkbp4	FK506 binding protein 4 [Source:MGI Symbol;Acc:MGI:95543]	0	0.195877
ENSMUSG00000033739		Fkbpl	FK506 binding protein-like [Source:MGI Symbol;Acc:MGI:1932127]	6.03e-06	0.132774
ENSMUSG00000025278		Flnb	filamin, beta [Source:MGI Symbol;Acc:MGI:2446089]	0	0.198859
ENSMUSG00000055805		Fmnl1	formin-like 1 [Source:MGI Symbol;Acc:MGI:1888994]	0	0.379909
ENSMUSG00000041559		Fmod	fibromodulin [Source:MGI Symbol;Acc:MGI:1328364]	0.0220275	-0.134818
ENSMUSG00000008200		Fnbp4	formin binding protein 4 [Source:MGI Symbol;Acc:MGI:1860513]	5.97e-07	0.172564
ENSMUSG00000021250		Fos	FBJ osteosarcoma oncogene [Source:MGI Symbol;Acc:MGI:95574]	0	1.60597
ENSMUSG00000050295		Foxc1	forkhead box C1 [Source:MGI Symbol;Acc:MGI:1347466]	2.02e-06	-0.257466
ENSMUSG00000033837		Foxh1	forkhead box H1 [Source:MGI Symbol;Acc:MGI:1347465]	0.00023224	0.181319
ENSMUSG00000034227		Foxj1	forkhead box J1 [Source:MGI Symbol;Acc:MGI:1347474]	5.97e-07	0.219773
ENSMUSG00000048285		Frmd6	FERM domain containing 6 [Source:MGI Symbol;Acc:MGI:2442579]	0	0.244266
ENSMUSG00000022816		Fstl1	follistatin-like 1 [Source:MGI Symbol;Acc:MGI:102793]	3.59e-06	-0.224314
ENSMUSG00000036587		Fut7	fucosyltransferase 7 [Source:MGI Symbol;Acc:MGI:107692]	0.00181065	0.12622
ENSMUSG00000027680		Fxr1	fragile X mental retardation gene 1, autosomal homolog [Source:MGI Symbol;Acc:MGI:104860]	0	0.219128
ENSMUSG00000009687		Fxyd5	FXYD domain-containing ion transport regulator 5 [Source:MGI Symbol;Acc:MGI:1201785]	8.35e-07	-0.148422
ENSMUSG00000007989		Fzd3	frizzled homolog 3 (Drosophila) [Source:MGI Symbol;Acc:MGI:108476]	2.02e-06	0.14991
ENSMUSG00000009633		G0s2	G0/G1 switch gene 2 [Source:MGI Symbol;Acc:MGI:1316737]	8.74e-05	-0.135733
ENSMUSG00000031714		Gab1	growth factor receptor bound protein 2-associated protein 1 [Source:MGI Symbol;Acc:MGI:108088]	0	0.200542
ENSMUSG00000000560		Gabra2	gamma-aminobutyric acid (GABA) A receptor, subunit alpha 2 [Source:MGI Symbol;Acc:MGI:95614]	8.06e-05	0.139339
ENSMUSG00000031344		Gabrq	gamma-aminobutyric acid (GABA) A receptor, subunit theta [Source:MGI Symbol;Acc:MGI:1888498]	5.2e-06	0.132116
ENSMUSG00000015312		Gadd45b	growth arrest and DNA-damage-inducible 45 beta [Source:MGI Symbol;Acc:MGI:107776]	0	0.402406
ENSMUSG00000021453		Gadd45g	growth arrest and DNA-damage-inducible 45 gamma [Source:MGI Symbol;Acc:MGI:1346325]	0	0.693177
ENSMUSG00000049721		Gal3st1	galactose-3-O-sulfotransferase 1 [Source:MGI Symbol;Acc:MGI:1858277]	0.0122367	-0.139757
ENSMUSG00000053332		Gas5	growth arrest specific 5 [Source:MGI Symbol;Acc:MGI:95659]	5.69e-05	0.20201
ENSMUSG00000015053		Gata2	GATA binding protein 2 [Source:MGI Symbol;Acc:MGI:95662]	9.19e-05	-0.127286
ENSMUSG00000028214		Gem	GTP binding protein (gene overexpressed in skeletal muscle) [Source:MGI Symbol;Acc:MGI:99844]	0	0.921939
ENSMUSG00000040055		Gjb6	gap junction protein, beta 6 [Source:MGI Symbol;Acc:MGI:107588]	0	-0.313434
ENSMUSG00000026103		Gls	glutaminase [Source:MGI Symbol;Acc:MGI:95752]	0	0.247527
ENSMUSG00000026473		Glul	glutamate-ammonia ligase (glutamine synthetase) [Source:MGI Symbol;Acc:MGI:95739]	9.25e-06	-0.151026
ENSMUSG00000063683		Glyat	glycine-N-acyltransferase [Source:MGI Symbol;Acc:MGI:2147502]	1.22e-05	0.177765
ENSMUSG00000000253		Gmpr	guanosine monophosphate reductase [Source:MGI Symbol;Acc:MGI:1913605]	0	-0.381184
ENSMUSG00000040009		Gnaz	guanine nucleotide binding protein, alpha z subunit [Source:MGI Symbol;Acc:MGI:95780]	0.000945505	0.13476
ENSMUSG00000028869		Gnl2	guanine nucleotide binding protein-like 2 (nucleolar) [Source:MGI Symbol;Acc:MGI:2385207]	4.05e-05	0.137281
ENSMUSG00000042354		Gnl3	guanine nucleotide binding protein-like 3 (nucleolar) [Source:MGI Symbol;Acc:MGI:1353651]	0	0.290554
ENSMUSG00000029209		Gnpda2	glucosamine-6-phosphate deaminase 2 [Source:MGI Symbol;Acc:MGI:1915230]	0.00899732	-0.141522
ENSMUSG00000040124		Gorab	golgin, RAB6-interacting [Source:MGI Symbol;Acc:MGI:2138271]	0.000103821	0.134182
ENSMUSG00000034220		Gpc1	glypican 1 [Source:MGI Symbol;Acc:MGI:1194891]	0.0280024	-0.130776
ENSMUSG00000032641		Gpr19	G protein-coupled receptor 19 [Source:MGI Symbol;Acc:MGI:892973]	5.97e-07	0.189021
ENSMUSG00000040229		Gpr34	G protein-coupled receptor 34 [Source:MGI Symbol;Acc:MGI:1346334]	5.36e-06	-0.133298
ENSMUSG00000050105		Grrp1	glycine/arginine rich protein 1 [Source:MGI Symbol;Acc:MGI:1919940]	0.00646945	-0.16395
ENSMUSG00000017211		Gsdma2	gasdermin A2 [Source:MGI Symbol;Acc:MGI:1921490]	2.71e-06	0.191032
ENSMUSG00000058135		Gstm1	glutathione S-transferase, mu 1 [Source:MGI Symbol;Acc:MGI:95860]	0.000134274	-0.151328
ENSMUSG00000002658		Gtf2f1	general transcription factor IIF, polypeptide 1 [Source:MGI Symbol;Acc:MGI:1923848]	0.000697893	0.130997
ENSMUSG00000006599		Gtf2h1	general transcription factor II H, polypeptide 1 [Source:MGI Symbol;Acc:MGI:1277216]	2.24e-05	0.166921
ENSMUSG00000021149		Gtpbp4	GTP binding protein 4 [Source:MGI Symbol;Acc:MGI:1916487]	0	0.198456
ENSMUSG00000025534		Gusb	glucuronidase, beta [Source:MGI Symbol;Acc:MGI:95872]	1.05e-06	-0.184943
ENSMUSG00000054206		Gzmm	granzyme M (lymphocyte met-ase 1) [Source:MGI Symbol;Acc:MGI:99549]	1.09e-05	0.154557
ENSMUSG00000000031		H19	H19 fetal liver mRNA [Source:MGI Symbol;Acc:MGI:95891]	0.00302691	-0.223638
ENSMUSG00000096210		H1f0	H1 histone family, member 0 [Source:MGI Symbol;Acc:MGI:95893]	0	-0.248975
ENSMUSG00000073411		H2-D1	histocompatibility 2, D region locus 1 [Source:MGI Symbol;Acc:MGI:95896]	0	0.457668
ENSMUSG00000023083		H2-M10.2	histocompatibility 2, M region locus 10.2 [Source:MGI Symbol;Acc:MGI:1276525]	8.06e-05	0.197664
ENSMUSG00000049932		H2afx	H2A histone family, member X [Source:MGI Symbol;Acc:MGI:102688]	0.000677447	-0.128612
ENSMUSG00000060743		H3f3a	H3 histone, family 3A [Source:MGI Symbol;Acc:MGI:1097686]	0.000107072	-0.132376
ENSMUSG00000061046		Haghl	hydroxyacylglutathione hydrolase-like [Source:MGI Symbol;Acc:MGI:1919877]	0	-0.23184
ENSMUSG00000003665		Has1	hyaluronan synthase1 [Source:MGI Symbol;Acc:MGI:106590]	0	0.593182
ENSMUSG00000069919		Hba-a1	hemoglobin alpha, adult chain 1 [Source:MGI Symbol;Acc:MGI:96015]	5.36e-06	0.279234
ENSMUSG00000069917		Hba-a2	hemoglobin alpha, adult chain 2 [Source:MGI Symbol;Acc:MGI:96016]	8.06e-05	0.251689
ENSMUSG00000052305		Hbb-b1	hemoglobin, beta adult major chain [Source:MGI Symbol;Acc:MGI:96021]	3.16e-06	0.323578
ENSMUSG00000024486		Hbegf	heparin-binding EGF-like growth factor [Source:MGI Symbol;Acc:MGI:96070]	0	0.251568
ENSMUSG00000002996		Hbp1	high mobility group box transcription factor 1 [Source:MGI Symbol;Acc:MGI:894659]	0	-0.203946
ENSMUSG00000026313		Hdac4	histone deacetylase 4 [Source:MGI Symbol;Acc:MGI:3036234]	1.6e-05	0.12865
ENSMUSG00000031657		Heatr3	HEAT repeat containing 3 [Source:MGI Symbol;Acc:MGI:2444491]	5.36e-06	-0.125223
ENSMUSG00000020064		Herc4	hect domain and RLD 4 [Source:MGI Symbol;Acc:MGI:1914595]	5.97e-07	0.158828
ENSMUSG00000031770		Herpud1	homocysteine-inducible, endoplasmic reticulum stress-inducible, ubiquitin-like domain member 1 [Source:MGI Symbol;Acc:MGI:1927406]	5.97e-07	0.172731
ENSMUSG00000022528		Hes1	hairy and enhancer of split 1 (Drosophila) [Source:MGI Symbol;Acc:MGI:104853]	0	0.562934
ENSMUSG00000048001		Hes5	hairy and enhancer of split 5 (Drosophila) [Source:MGI Symbol;Acc:MGI:104876]	0	-0.308171
ENSMUSG00000021665		Hexb	hexosaminidase B [Source:MGI Symbol;Acc:MGI:96074]	4.5e-05	-0.144096
ENSMUSG00000040289		Hey1	hairy/enhancer-of-split related with YRPW motif 1 [Source:MGI Symbol;Acc:MGI:1341800]	5.97e-07	0.156811
ENSMUSG00000025793		Hgs	HGF-regulated tyrosine kinase substrate [Source:MGI Symbol;Acc:MGI:104681]	1.21e-05	0.133748
ENSMUSG00000089911		Hiat1	hippocampus abundant gene transcript 1 [Source:MGI Symbol;Acc:MGI:1201609]	5.97e-07	-0.158974
ENSMUSG00000004328		Hif3a	hypoxia inducible factor 3, alpha subunit [Source:MGI Symbol;Acc:MGI:1859778]	0	-0.251221
ENSMUSG00000061615		Hist1h2ab	histone cluster 1, H2ab [Source:MGI Symbol;Acc:MGI:2448306]	0	-0.223967
ENSMUSG00000069309		Hist1h2an	histone cluster 1, H2an [Source:MGI Symbol;Acc:MGI:2448300]	3.53e-07	-0.241985
ENSMUSG00000028634		Hivep3	human immunodeficiency virus type I enhancer binding protein 3 [Source:MGI Symbol;Acc:MGI:106589]	3.53e-07	0.17145
ENSMUSG00000039377		Hlx	H2.0-like homeobox [Source:MGI Symbol;Acc:MGI:96109]	8.74e-05	0.156668
ENSMUSG00000005413		Hmox1	heme oxygenase (decycling) 1 [Source:MGI Symbol;Acc:MGI:96163]	0	0.277283
ENSMUSG00000020358		Hnrnpab	heterogeneous nuclear ribonucleoprotein A/B [Source:MGI Symbol;Acc:MGI:1330294]	2.06e-05	-0.139099
ENSMUSG00000057156		Homez	homeodomain leucine zipper-encoding gene [Source:MGI Symbol;Acc:MGI:2678023]	0	-0.168559
ENSMUSG00000026675		Hsd17b7	hydroxysteroid (17-beta) dehydrogenase 7 [Source:MGI Symbol;Acc:MGI:1330808]	8.35e-07	0.144595
ENSMUSG00000021270		Hsp90aa1	heat shock protein 90, alpha (cytosolic), class A member 1 [Source:MGI Symbol;Acc:MGI:96250]	0	0.44925
ENSMUSG00000026864		Hspa5	heat shock protein 5 [Source:MGI Symbol;Acc:MGI:95835]	0	0.227334
ENSMUSG00000015656		Hspa8	heat shock protein 8 [Source:MGI Symbol;Acc:MGI:105384]	0	0.224818
ENSMUSG00000004951		Hspb1	heat shock protein 1 [Source:MGI Symbol;Acc:MGI:96240]	0	1.26541
ENSMUSG00000025980		Hspd1	heat shock protein 1 (chaperonin) [Source:MGI Symbol;Acc:MGI:96242]	0	0.506978
ENSMUSG00000073676		Hspe1	heat shock protein 1 (chaperonin 10) [Source:MGI Symbol;Acc:MGI:104680]	0	0.644724
ENSMUSG00000029657		Hsph1	heat shock 105kDa/110kDa protein 1 [Source:MGI Symbol;Acc:MGI:105053]	0	1.30002
ENSMUSG00000032269		Htr3a	5-hydroxytryptamine (serotonin) receptor 3A [Source:MGI Symbol;Acc:MGI:96282]	0	0.288925
ENSMUSG00000006205		Htra1	HtrA serine peptidase 1 [Source:MGI Symbol;Acc:MGI:1929076]	0	-0.217196
ENSMUSG00000037405		Icam1	intercellular adhesion molecule 1 [Source:MGI Symbol;Acc:MGI:96392]	1.05e-06	0.292723
ENSMUSG00000032174		Icam5	intercellular adhesion molecule 5, telencephalin [Source:MGI Symbol;Acc:MGI:109430]	4.29e-06	-0.135814
ENSMUSG00000042745		Id1	inhibitor of DNA binding 1 [Source:MGI Symbol;Acc:MGI:96396]	0	0.506795
ENSMUSG00000030541		Idh2	isocitrate dehydrogenase 2 (NADP+), mitochondrial [Source:MGI Symbol;Acc:MGI:96414]	0.00284793	-0.154149
ENSMUSG00000058258		Idi1	isopentenyl-diphosphate delta isomerase [Source:MGI Symbol;Acc:MGI:2442264]	0	0.18423
ENSMUSG00000003541		Ier3	immediate early response 3 [Source:MGI Symbol;Acc:MGI:104814]	0	0.356223
ENSMUSG00000089762		Ier5l	immediate early response 5-like [Source:MGI Symbol;Acc:MGI:1919750]	0	0.228554
ENSMUSG00000001627		Ifrd1	interferon-related developmental regulator 1 [Source:MGI Symbol;Acc:MGI:1316717]	0	0.247855
ENSMUSG00000038564		Ift172	intraflagellar transport 172 [Source:MGI Symbol;Acc:MGI:2682064]	0.0149057	0.161243
ENSMUSG00000013415		Igf2bp1	insulin-like growth factor 2 mRNA binding protein 1 [Source:MGI Symbol;Acc:MGI:1890357]	2.07e-05	0.153922
ENSMUSG00000020427		Igfbp3	insulin-like growth factor binding protein 3 [Source:MGI Symbol;Acc:MGI:96438]	0.0104541	-0.139109
ENSMUSG00000032089		Il10ra	interleukin 10 receptor, alpha [Source:MGI Symbol;Acc:MGI:96538]	1.05e-06	0.188008
ENSMUSG00000022969		Il10rb	interleukin 10 receptor, beta [Source:MGI Symbol;Acc:MGI:109380]	2.02e-06	-0.151056
ENSMUSG00000050222		Il17d	interleukin 17D [Source:MGI Symbol;Acc:MGI:2446510]	1.81e-06	-0.146439
ENSMUSG00000024423		Impact	imprinted and ancient [Source:MGI Symbol;Acc:MGI:1098233]	0.000139619	-0.136117
ENSMUSG00000035161		Ints6	integrator complex subunit 6 [Source:MGI Symbol;Acc:MGI:1202397]	0	0.237845
ENSMUSG00000018899		Irf1	interferon regulatory factor 1 [Source:MGI Symbol;Acc:MGI:96590]	0.000105517	0.173601
ENSMUSG00000051495		Irf2bp2	interferon regulatory factor 2 binding protein 2 [Source:MGI Symbol;Acc:MGI:2443921]	3.53e-07	0.198029
ENSMUSG00000034168		Irf2bpl	interferon regulatory factor 2 binding protein-like [Source:MGI Symbol;Acc:MGI:2442463]	1.05e-06	0.161643
ENSMUSG00000031239		Itm2a	integral membrane protein 2A [Source:MGI Symbol;Acc:MGI:107706]	0.00123741	-0.146265
ENSMUSG00000003752		Itpkc	inositol 1,4,5-trisphosphate 3-kinase C [Source:MGI Symbol;Acc:MGI:2442554]	0	0.198406
ENSMUSG00000023150		Ivns1abp	influenza virus NS1A binding protein [Source:MGI Symbol;Acc:MGI:2152389]	5.97e-07	0.167949
ENSMUSG00000055862		Izumo4	IZUMO family member 4 [Source:MGI Symbol;Acc:MGI:1918814]	8.35e-07	-0.188417
ENSMUSG00000031805		Jak3	Janus kinase 3 [Source:MGI Symbol;Acc:MGI:99928]	5.97e-07	-0.153066
ENSMUSG00000034271		Jdp2	Jun dimerization protein 2 [Source:MGI Symbol;Acc:MGI:1932093]	0.000530385	0.132156
ENSMUSG00000056962		Jmjd6	jumonji domain containing 6 [Source:MGI Symbol;Acc:MGI:1858910]	0	0.268063
ENSMUSG00000052684		Jun	Jun oncogene [Source:MGI Symbol;Acc:MGI:96646]	0	1.64624
ENSMUSG00000071076		Jund	Jun proto-oncogene related gene d [Source:MGI Symbol;Acc:MGI:96648]	4.51e-06	0.197236
ENSMUSG00000042099		Kank3	KN motif and ankyrin repeat domains 3 [Source:MGI Symbol;Acc:MGI:1098615]	0	-0.223824
ENSMUSG00000022992		Kansl2	KAT8 regulatory NSL complex subunit 2 [Source:MGI Symbol;Acc:MGI:1916862]	3.16e-06	0.134405
ENSMUSG00000019794		Katna1	katanin p60 (ATPase-containing) subunit A1 [Source:MGI Symbol;Acc:MGI:1344353]	2.94e-06	0.157186
ENSMUSG00000030247		Kcnj8	potassium inwardly-rectifying channel, subfamily J, member 8 [Source:MGI Symbol;Acc:MGI:1100508]	0.000239654	-0.136084
ENSMUSG00000054477		Kcnn2	potassium intermediate/small conductance calcium-activated channel, subfamily N, member 2 [Source:MGI Symbol;Acc:MGI:2153182]	0.000252428	-0.145594
ENSMUSG00000030499		Kctd15	potassium channel tetramerisation domain containing 15 [Source:MGI Symbol;Acc:MGI:2385276]	3.59e-06	0.137989
ENSMUSG00000002778		Kdelr1	KDEL (Lys-Asp-Glu-Leu) endoplasmic reticulum protein retention receptor 1 [Source:MGI Symbol;Acc:MGI:1915387]	0.000149279	-0.127319
ENSMUSG00000054611		Kdm2a	lysine (K)-specific demethylase 2A [Source:MGI Symbol;Acc:MGI:1354736]	0	0.198595
ENSMUSG00000029475		Kdm2b	lysine (K)-specific demethylase 2B [Source:MGI Symbol;Acc:MGI:1354737]	0.000713536	0.141276
ENSMUSG00000036333		Kidins220	kinase D-interacting substrate 220 [Source:MGI Symbol;Acc:MGI:1924730]	0.00322816	0.12733
ENSMUSG00000041498		Kif14	kinesin family member 14 [Source:MGI Symbol;Acc:MGI:1098226]	2.71e-06	0.174547
ENSMUSG00000063077		Kif1b	kinesin family member 1B [Source:MGI Symbol;Acc:MGI:108426]	0	0.374722
ENSMUSG00000028438		Kif24	kinesin family member 24 [Source:MGI Symbol;Acc:MGI:1918345]	0.000127236	0.135653
ENSMUSG00000037262		Kin	antigenic determinant of rec-A protein [Source:MGI Symbol;Acc:MGI:96676]	8.35e-07	0.146016
ENSMUSG00000037465		Klf10	Kruppel-like factor 10 [Source:MGI Symbol;Acc:MGI:1101353]	0	0.479851
ENSMUSG00000030087		Klf15	Kruppel-like factor 15 [Source:MGI Symbol;Acc:MGI:1929988]	3.6e-05	-0.182184
ENSMUSG00000055148		Klf2	Kruppel-like factor 2 (lung) [Source:MGI Symbol;Acc:MGI:1342772]	5.97e-07	-0.190681
ENSMUSG00000003032		Klf4	Kruppel-like factor 4 (gut) [Source:MGI Symbol;Acc:MGI:1342287]	0	0.275818
ENSMUSG00000000078		Klf6	Kruppel-like factor 6 [Source:MGI Symbol;Acc:MGI:1346318]	0	0.428496
ENSMUSG00000032609		Klhdc8b	kelch domain containing 8B [Source:MGI Symbol;Acc:MGI:1925517]	0	0.254618
ENSMUSG00000022750		Klhl22	kelch-like 22 (Drosophila) [Source:MGI Symbol;Acc:MGI:1337995]	5.98e-05	0.126008
ENSMUSG00000039089		L3mbtl3	l(3)mbt-like 3 (Drosophila) [Source:MGI Symbol;Acc:MGI:2143628]	0.000100506	0.12795
ENSMUSG00000035202		Lars2	leucyl-tRNA synthetase, mitochondrial [Source:MGI Symbol;Acc:MGI:2142973]	0.000724713	0.378534
ENSMUSG00000026822		Lcn2	lipocalin 2 [Source:MGI Symbol;Acc:MGI:96757]	0.000877666	-0.3548
ENSMUSG00000078813		Leng1	leukocyte receptor cluster (LRC) member 1 [Source:MGI Symbol;Acc:MGI:1917007]	0	0.228825
ENSMUSG00000035212		Leprot	leptin receptor overlapping transcript [Source:MGI Symbol;Acc:MGI:2687005]	0	-0.188458
ENSMUSG00000029570		Lfng	LFNG O-fucosylpeptide 3-beta-N-acetylglucosaminyltransferase [Source:MGI Symbol;Acc:MGI:1095413]	5.97e-07	-0.442601
ENSMUSG00000068220		Lgals1	lectin, galactose binding, soluble 1 [Source:MGI Symbol;Acc:MGI:96777]	6.99e-05	-0.142329
ENSMUSG00000024781		Lipa	lysosomal acid lipase A [Source:MGI Symbol;Acc:MGI:96789]	0.000695869	-0.131053
ENSMUSG00000030725		Lipt2	lipoyl(octanoyl) transferase 2 (putative) [Source:MGI Symbol;Acc:MGI:1914414]	3.21e-05	-0.145044
ENSMUSG00000022500		Litaf	LPS-induced TN factor [Source:MGI Symbol;Acc:MGI:1929512]	8.51e-05	0.133787
ENSMUSG00000020224		Llph	LLP homolog, long-term synaptic facilitation (Aplysia) [Source:MGI Symbol;Acc:MGI:1913475]	8.63e-05	0.153844
ENSMUSG00000073725		Lmbrd1	LMBR1 domain containing 1 [Source:MGI Symbol;Acc:MGI:1915671]	0	0.59537
ENSMUSG00000036111		Lmo1	LIM domain only 1 [Source:MGI Symbol;Acc:MGI:102812]	0.00012837	0.184547
ENSMUSG00000032818		Loxhd1	lipoxygenase homology domains 1 [Source:MGI Symbol;Acc:MGI:1914609]	2.02e-06	0.146368
ENSMUSG00000031861		Lpar2	lysophosphatidic acid receptor 2 [Source:MGI Symbol;Acc:MGI:1858422]	5.36e-06	0.133498
ENSMUSG00000004270		Lpcat3	lysophosphatidylcholine acyltransferase 3 [Source:MGI Symbol;Acc:MGI:1315211]	0	-0.13887
ENSMUSG00000040490		Lrfn2	leucine rich repeat and fibronectin type III domain containing 2 [Source:MGI Symbol;Acc:MGI:1917780]	0	-0.254758
ENSMUSG00000036957		Lrfn3	leucine rich repeat and fibronectin type III domain containing 3 [Source:MGI Symbol;Acc:MGI:2442512]	4.95e-05	-0.126877
ENSMUSG00000049939		Lrrc4	leucine rich repeat containing 4 [Source:MGI Symbol;Acc:MGI:2182081]	8.06e-05	-0.125516
ENSMUSG00000047085		Lrrc4b	leucine rich repeat containing 4B [Source:MGI Symbol;Acc:MGI:3027390]	0	-0.227972
ENSMUSG00000067206		Lrrc66	leucine rich repeat containing 66 [Source:MGI Symbol;Acc:MGI:2387634]	0.000904522	-0.125748
ENSMUSG00000036273		Lrrk2	leucine-rich repeat kinase 2 [Source:MGI Symbol;Acc:MGI:1913975]	0.00203539	0.165468
ENSMUSG00000026443		Lrrn2	leucine rich repeat protein 2, neuronal [Source:MGI Symbol;Acc:MGI:106037]	8.35e-07	-0.15025
ENSMUSG00000039108		Lsm14b	LSM14 homolog B (SCD6, S. cerevisiae) [Source:MGI Symbol;Acc:MGI:3040677]	0	0.378068
ENSMUSG00000031683		Lsm6	LSM6 homolog, U6 small nuclear RNA associated (S. cerevisiae) [Source:MGI Symbol;Acc:MGI:1925901]	0.000514831	0.157057
ENSMUSG00000024188		Luc7l	Luc7 homolog (S. cerevisiae)-like [Source:MGI Symbol;Acc:MGI:1914228]	0.000773302	0.127092
ENSMUSG00000020863		Luc7l3	LUC7-like 3 (S. cerevisiae) [Source:MGI Symbol;Acc:MGI:1914934]	0	-0.686248
ENSMUSG00000075602		Ly6a	lymphocyte antigen 6 complex, locus A [Source:MGI Symbol;Acc:MGI:107527]	0	-0.265508
ENSMUSG00000079018		Ly6c1	lymphocyte antigen 6 complex, locus C1 [Source:MGI Symbol;Acc:MGI:96882]	8.35e-07	-0.207035
ENSMUSG00000043807		Ly6g5b	lymphocyte antigen 6 complex, locus G5B [Source:MGI Symbol;Acc:MGI:2385809]	2.42e-05	0.128095
ENSMUSG00000026980		Ly75	lymphocyte antigen 75 [Source:MGI Symbol;Acc:MGI:106662]	0	-0.16899
ENSMUSG00000025903		Lypla1	lysophospholipase 1 [Source:MGI Symbol;Acc:MGI:1344588]	4.05e-05	-0.169049
ENSMUSG00000042622		Maff	v-maf musculoaponeurotic fibrosarcoma oncogene family, protein F (avian) [Source:MGI Symbol;Acc:MGI:96910]	0	0.400352
ENSMUSG00000018143		Mafk	v-maf musculoaponeurotic fibrosarcoma oncogene family, protein K (avian) [Source:MGI Symbol;Acc:MGI:99951]	0	0.265545
ENSMUSG00000030188		Magohb	mago-nashi homolog B (Drosophila) [Source:MGI Symbol;Acc:MGI:1913691]	0	-0.185942
ENSMUSG00000038886		Man2a2	mannosidase 2, alpha 2 [Source:MGI Symbol;Acc:MGI:2150656]	2.92e-05	0.129652
ENSMUSG00000024948		Map4k2	mitogen-activated protein kinase kinase kinase kinase 2 [Source:MGI Symbol;Acc:MGI:1346883]	4.89e-05	-0.126932
ENSMUSG00000032656		2003-03-01	membrane-associated ring finger (C3HC4) 3 [Source:MGI Symbol;Acc:MGI:2443667]	0.000111645	0.135784
ENSMUSG00000022269		2011-03-01	membrane-associated ring finger (C3HC4) 11 [Source:MGI Symbol;Acc:MGI:3608327]	0	0.262036
ENSMUSG00000027763		Mbnl1	muscleblind-like 1 (Drosophila) [Source:MGI Symbol;Acc:MGI:1928482]	0.000426196	0.141864
ENSMUSG00000031835		Mbtps1	membrane-bound transcription factor peptidase, site 1 [Source:MGI Symbol;Acc:MGI:1927235]	0	-0.237037
ENSMUSG00000038612		Mcl1	myeloid cell leukemia sequence 1 [Source:MGI Symbol;Acc:MGI:101769]	0	0.405644
ENSMUSG00000032776		Mctp2	multiple C2 domains, transmembrane 2 [Source:MGI Symbol;Acc:MGI:2685335]	0	0.35996
ENSMUSG00000020184		Mdm2	transformed mouse 3T3 cell double minute 2 [Source:MGI Symbol;Acc:MGI:96952]	5.38e-05	0.12536
ENSMUSG00000092558		Med20	mediator complex subunit 20 [Source:MGI Symbol;Acc:MGI:1929648]	0	0.231961
ENSMUSG00000020397		Med7	mediator complex subunit 7 [Source:MGI Symbol;Acc:MGI:1913463]	0	0.183556
ENSMUSG00000010554		Mettl16	methyltransferase like 16 [Source:MGI Symbol;Acc:MGI:1914743]	3.59e-06	0.194818
ENSMUSG00000021891		Mettl6	methyltransferase like 6 [Source:MGI Symbol;Acc:MGI:1914261]	1.05e-06	0.159358
ENSMUSG00000057706		Mex3b	mex3 homolog B (C. elegans) [Source:MGI Symbol;Acc:MGI:1918252]	3.96e-05	-0.148869
ENSMUSG00000048222		Mfap1b	microfibrillar-associated protein 1B [Source:MGI Symbol;Acc:MGI:3694697]	0	0.625401
ENSMUSG00000020818		Mfsd11	major facilitator superfamily domain containing 11 [Source:MGI Symbol;Acc:MGI:1917150]	0	0.804475
ENSMUSG00000028655		Mfsd2a	major facilitator superfamily domain containing 2A [Source:MGI Symbol;Acc:MGI:1923824]	0	-0.262322
ENSMUSG00000030218		Mgp	matrix Gla protein [Source:MGI Symbol;Acc:MGI:96976]	0.00473914	-0.356159
ENSMUSG00000021993		Mipep	mitochondrial intermediate peptidase [Source:MGI Symbol;Acc:MGI:1917728]	0.000128376	0.133314
ENSMUSG00000027274		Mkks	McKusick-Kaufman syndrome [Source:MGI Symbol;Acc:MGI:1891836]	0	0.336386
ENSMUSG00000002028		Mll1	myeloid/lymphoid or mixed-lineage leukemia 1 [Source:MGI Symbol;Acc:MGI:96995]	0.000144103	0.152261
ENSMUSG00000043131		Mob1a	MOB kinase activator 1A [Source:MGI Symbol;Acc:MGI:2442631]	0	-0.279408
ENSMUSG00000079184		Mphosph8	M-phase phosphoprotein 8 [Source:MGI Symbol;Acc:MGI:1922589]	0.000117257	0.136191
ENSMUSG00000078698		Mrgpra3	MAS-related GPR, member A3 [Source:MGI Symbol;Acc:MGI:2684085]	0	0.708249
ENSMUSG00000018405		Mrm1	mitochondrial rRNA methyltransferase 1 homolog (S. cerevisiae) [Source:MGI Symbol;Acc:MGI:2443470]	8.35e-07	0.145599
ENSMUSG00000022889		Mrpl39	mitochondrial ribosomal protein L39 [Source:MGI Symbol;Acc:MGI:1351620]	5.97e-07	0.175097
ENSMUSG00000047669		Msl3l2	male-specific lethal 3-like 2 (Drosophila) [Source:MGI Symbol;Acc:MGI:1920640]	0.000904522	0.131616
ENSMUSG00000021469		Msx2	homeobox, msh-like 2 [Source:MGI Symbol;Acc:MGI:97169]	1.05e-06	0.156435
ENSMUSG00000031765		Mt1	metallothionein 1 [Source:MGI Symbol;Acc:MGI:97171]	0	0.685447
ENSMUSG00000026273		Mterfd2	MTERF domain containing 2 [Source:MGI Symbol;Acc:MGI:1918355]	6.22e-06	0.130628
ENSMUSG00000059183		Mtfmt	mitochondrial methionyl-tRNA formyltransferase [Source:MGI Symbol;Acc:MGI:1916856]	0	-0.233619
ENSMUSG00000018401		Mtmr4	myotubularin related protein 4 [Source:MGI Symbol;Acc:MGI:2180699]	8.4e-05	0.125215
ENSMUSG00000001156		Mxd1	MAX dimerization protein 1 [Source:MGI Symbol;Acc:MGI:96908]	8.06e-05	0.127554
ENSMUSG00000038175		Mylip	myosin regulatory light chain interacting protein [Source:MGI Symbol;Acc:MGI:2388271]	0	-0.283782
ENSMUSG00000022020		Naa16	N(alpha)-acetyltransferase 16, NatA auxiliary subunit [Source:MGI Symbol;Acc:MGI:1914147]	0.00300376	0.138172
ENSMUSG00000044155		Naa38	N(alpha)-acetyltransferase 38, NatC auxiliary subunit [Source:MGI Symbol;Acc:MGI:1923772]	0.000155846	-0.138924
ENSMUSG00000025402		Nab2	Ngfi-A binding protein 2 [Source:MGI Symbol;Acc:MGI:107563]	0	0.434049
ENSMUSG00000026107		Nabp1	nucleic acid binding protein 1 [Source:MGI Symbol;Acc:MGI:1923258]	8.35e-07	-0.152255
ENSMUSG00000041073		Nacad	NAC alpha domain containing [Source:MGI Symbol;Acc:MGI:3603030]	0	-0.290187
ENSMUSG00000020572		Nampt	nicotinamide phosphoribosyltransferase [Source:MGI Symbol;Acc:MGI:1929865]	5.97e-07	-0.154215
ENSMUSG00000028693		Nasp	nuclear autoantigenic sperm protein (histone-binding) [Source:MGI Symbol;Acc:MGI:1355328]	8.35e-07	0.205968
ENSMUSG00000032475		Nck1	non-catalytic region of tyrosine kinase adaptor protein 1 [Source:MGI Symbol;Acc:MGI:109601]	1.05e-06	0.165352
ENSMUSG00000080316		Ncrna00085	non-protein coding RNA 85 [Source:MGI Symbol;Acc:MGI:1922452]	3.53e-07	-0.153382
ENSMUSG00000002379		Ndufa11	NADH dehydrogenase (ubiquinone) 1 alpha subcomplex 11 [Source:MGI Symbol;Acc:MGI:1917125]	8.62e-06	-0.146547
ENSMUSG00000028261		Ndufaf4	NADH dehydrogenase (ubiquinone) 1 alpha subcomplex, assembly factor 4 [Source:MGI Symbol;Acc:MGI:1915743]	1.01e-05	0.147658
ENSMUSG00000053702		Nebl	nebulette [Source:MGI Symbol;Acc:MGI:1921353]	0.000117762	0.137294
ENSMUSG00000021365		Nedd9	neural precursor cell expressed, developmentally down-regulated gene 9 [Source:MGI Symbol;Acc:MGI:97302]	5.97e-07	0.180033
ENSMUSG00000040037		Negr1	neuronal growth regulator 1 [Source:MGI Symbol;Acc:MGI:2444846]	2.48e-06	0.165571
ENSMUSG00000034701		Neurod1	neurogenic differentiation 1 [Source:MGI Symbol;Acc:MGI:1339708]	0.000125937	-0.221914
ENSMUSG00000003847		Nfat5	nuclear factor of activated T cells 5 [Source:MGI Symbol;Acc:MGI:1859333]	5.97e-07	0.226225
ENSMUSG00000035356		Nfkbiz	nuclear factor of kappa light polypeptide gene enhancer in B cells inhibitor, zeta [Source:MGI Symbol;Acc:MGI:1931595]	1.11e-05	0.237025
ENSMUSG00000023994		Nfya	nuclear transcription factor-Y alpha [Source:MGI Symbol;Acc:MGI:97316]	0.000189486	0.132064
ENSMUSG00000022204		Ngdn	neuroguidin, EIF4E binding protein [Source:MGI Symbol;Acc:MGI:1916216]	8.35e-07	0.148583
ENSMUSG00000032525		Nktr	natural killer tumor recognition sequence [Source:MGI Symbol;Acc:MGI:97346]	2.57e-05	0.147176
ENSMUSG00000049871		Nlrc3	NLR family, CARD domain containing 3 [Source:MGI Symbol;Acc:MGI:2444070]	8.62e-05	0.165082
ENSMUSG00000038279		Nop2	NOP2 nucleolar protein homolog (yeast) [Source:MGI Symbol;Acc:MGI:107891]	0.000897604	0.129652
ENSMUSG00000027405		Nop56	NOP56 ribonucleoprotein homolog (yeast) [Source:MGI Symbol;Acc:MGI:1914384]	1.56e-06	0.156228
ENSMUSG00000026020		Nop58	NOP58 ribonucleoprotein homolog (yeast) [Source:MGI Symbol;Acc:MGI:1933184]	1.05e-06	0.177012
ENSMUSG00000026923		Notch1	notch 1 [Source:MGI Symbol;Acc:MGI:97363]	0.000899752	0.135482
ENSMUSG00000037362		Nov	nephroblastoma overexpressed gene [Source:MGI Symbol;Acc:MGI:109185]	0.00609171	-0.130951
ENSMUSG00000020889		Nr1d1	nuclear receptor subfamily 1, group D, member 1 [Source:MGI Symbol;Acc:MGI:2444210]	0	0.243255
ENSMUSG00000019803		Nr2e1	nuclear receptor subfamily 2, group E, member 1 [Source:MGI Symbol;Acc:MGI:1100526]	9.32e-05	0.129718
ENSMUSG00000023034		Nr4a1	nuclear receptor subfamily 4, group A, member 1 [Source:MGI Symbol;Acc:MGI:1352454]	0	1.57944
ENSMUSG00000049134		Nrap	nebulin-related anchoring protein [Source:MGI Symbol;Acc:MGI:1098765]	0.000700042	0.181955
ENSMUSG00000078202		Nrarp	Notch-regulated ankyrin repeat protein [Source:MGI Symbol;Acc:MGI:1914372]	0	-0.176872
ENSMUSG00000033768		Nrxn2	neurexin II [Source:MGI Symbol;Acc:MGI:1096362]	0.000912123	-0.218518
ENSMUSG00000037857		Nufip2	nuclear fragile X mental retardation protein interacting protein 2 [Source:MGI Symbol;Acc:MGI:1915814]	0.000903106	0.163074
ENSMUSG00000035351		Nup37	nucleoporin 37 [Source:MGI Symbol;Acc:MGI:1919964]	2.13e-05	-0.134357
ENSMUSG00000034826		Nup54	nucleoporin 54 [Source:MGI Symbol;Acc:MGI:1920460]	0	0.213366
ENSMUSG00000026516		Nvl	nuclear VCP-like [Source:MGI Symbol;Acc:MGI:1914709]	0	0.270708
ENSMUSG00000010097		Nxf1	nuclear RNA export factor 1 [Source:MGI Symbol;Acc:MGI:1858330]	0.000115917	0.15156
ENSMUSG00000011179		Odc1	ornithine decarboxylase, structural 1 [Source:MGI Symbol;Acc:MGI:97402]	5.97e-07	0.195045
ENSMUSG00000027848		Olfml3	olfactomedin-like 3 [Source:MGI Symbol;Acc:MGI:1914877]	1.81e-06	-0.159549
ENSMUSG00000074951		Olfr1309	olfactory receptor 1309 [Source:MGI Symbol;Acc:MGI:3031143]	5.97e-07	0.25515
ENSMUSG00000071065		Olfr806	olfactory receptor 806 [Source:MGI Symbol;Acc:MGI:3030640]	3.4e-06	0.177841
ENSMUSG00000063842		Olfr862	olfactory receptor 862 [Source:MGI Symbol;Acc:MGI:3030696]	5.18e-05	0.134037
ENSMUSG00000049612		Omg	oligodendrocyte myelin glycoprotein [Source:MGI Symbol;Acc:MGI:106586]	0	-0.197215
ENSMUSG00000045991		Onecut2	one cut domain, family member 2 [Source:MGI Symbol;Acc:MGI:1891408]	1.23e-05	0.159862
ENSMUSG00000026761		Orc4	origin recognition complex, subunit 4 [Source:MGI Symbol;Acc:MGI:1347043]	0	0.205855
ENSMUSG00000038150		Ormdl3	ORM1-like 3 (S. cerevisiae) [Source:MGI Symbol;Acc:MGI:1913862]	5.97e-07	0.173537
ENSMUSG00000044252		Osbpl1a	oxysterol binding protein-like 1A [Source:MGI Symbol;Acc:MGI:1927551]	8.35e-07	-0.180845
ENSMUSG00000054594		Oscar	osteoclast associated receptor [Source:MGI Symbol;Acc:MGI:2179720]	0.0324757	0.135101
ENSMUSG00000026096		Osgepl1	O-sialoglycoprotein endopeptidase-like 1 [Source:MGI Symbol;Acc:MGI:1919335]	0	0.222953
ENSMUSG00000041153		Osgin2	oxidative stress induced growth inhibitor family member 2 [Source:MGI Symbol;Acc:MGI:2384798]	1.11e-05	0.159565
ENSMUSG00000043415		Otud1	OTU domain containing 1 [Source:MGI Symbol;Acc:MGI:1918448]	5.97e-07	0.184331
ENSMUSG00000005917		Otx1	orthodenticle homolog 1 (Drosophila) [Source:MGI Symbol;Acc:MGI:97450]	0	0.256479
ENSMUSG00000019916		P4ha1	procollagen-proline, 2-oxoglutarate 4-dioxygenase (proline 4-hydroxylase), alpha 1 polypeptide [Source:MGI Symbol;Acc:MGI:97463]	0	0.309036
ENSMUSG00000020273		Papolg	poly(A) polymerase gamma [Source:MGI Symbol;Acc:MGI:2442119]	0.0162284	-0.129617
ENSMUSG00000025812		Pard3	par-3 (partitioning defective 3) homolog (C. elegans) [Source:MGI Symbol;Acc:MGI:2135608]	7.03e-05	0.132814
ENSMUSG00000026496		Parp1	poly (ADP-ribose) polymerase family, member 1 [Source:MGI Symbol;Acc:MGI:1340806]	4e-05	-0.129653
ENSMUSG00000050505		Pcdh20	protocadherin 20 [Source:MGI Symbol;Acc:MGI:2443376]	0	-0.297303
ENSMUSG00000051678		Pcdhb6	protocadherin beta 6 [Source:MGI Symbol;Acc:MGI:2136740]	0	0.446479
ENSMUSG00000041328		Pcf11	cleavage and polyadenylation factor subunit homolog (S. cerevisiae) [Source:MGI Symbol;Acc:MGI:1919579]	0	0.266061
ENSMUSG00000024579		Pcyox1l	prenylcysteine oxidase 1 like [Source:MGI Symbol;Acc:MGI:3606062]	6.98e-06	-0.166095
ENSMUSG00000041837		Pdcd7	programmed cell death 7 [Source:MGI Symbol;Acc:MGI:1859170]	8.35e-07	-0.187446
ENSMUSG00000028525		Pde4b	phosphodiesterase 4B, cAMP specific [Source:MGI Symbol;Acc:MGI:99557]	0	0.2931
ENSMUSG00000041119		Pde9a	phosphodiesterase 9A [Source:MGI Symbol;Acc:MGI:1277179]	1.05e-06	-0.143586
ENSMUSG00000029231		Pdgfra	platelet derived growth factor receptor, alpha polypeptide [Source:MGI Symbol;Acc:MGI:97530]	0	-0.300754
ENSMUSG00000047674		Pdha2	pyruvate dehydrogenase E1 alpha 2 [Source:MGI Symbol;Acc:MGI:97533]	0	0.232452
ENSMUSG00000028273		Pdlim5	PDZ and LIM domain 5 [Source:MGI Symbol;Acc:MGI:1927489]	2.42e-05	0.201584
ENSMUSG00000070526		Peg12	paternally expressed 12 [Source:MGI Symbol;Acc:MGI:1351637]	0	-0.193264
ENSMUSG00000020134		Peli1	pellino 1 [Source:MGI Symbol;Acc:MGI:1914495]	2.48e-06	0.159655
ENSMUSG00000042275		Pelo	pelota homolog (Drosophila) [Source:MGI Symbol;Acc:MGI:2145154]	0	0.200454
ENSMUSG00000020893		Per1	period homolog 1 (Drosophila) [Source:MGI Symbol;Acc:MGI:1098283]	0	0.270314
ENSMUSG00000026773		Pfkfb3	6-phosphofructo-2-kinase/fructose-2,6-biphosphatase 3 [Source:MGI Symbol;Acc:MGI:2181202]	0	0.329916
ENSMUSG00000030413		Pglyrp1	peptidoglycan recognition protein 1 [Source:MGI Symbol;Acc:MGI:1345092]	0	-0.203932
ENSMUSG00000047777		Phf13	PHD finger protein 13 [Source:MGI Symbol;Acc:MGI:2446217]	3.39e-05	0.167897
ENSMUSG00000025764		Phf17	PHD finger protein 17 [Source:MGI Symbol;Acc:MGI:1925835]	1.05e-06	0.169296
ENSMUSG00000018572		Phf23	PHD finger protein 23 [Source:MGI Symbol;Acc:MGI:1925496]	0	0.222718
ENSMUSG00000020205		Phlda1	pleckstrin homology-like domain, family A, member 1 [Source:MGI Symbol;Acc:MGI:1096880]	0	0.804483
ENSMUSG00000079484		Phyhd1	phytanoyl-CoA dioxygenase domain containing 1 [Source:MGI Symbol;Acc:MGI:3612860]	0	-0.196069
ENSMUSG00000025423		Pias2	protein inhibitor of activated STAT 2 [Source:MGI Symbol;Acc:MGI:1096566]	0.00118706	0.136362
ENSMUSG00000033628		Pik3c3	phosphoinositide-3-kinase, class 3 [Source:MGI Symbol;Acc:MGI:2445019]	0.001685	-0.138546
ENSMUSG00000034614		Pik3ip1	phosphoinositide-3-kinase interacting protein 1 [Source:MGI Symbol;Acc:MGI:1917016]	0.000114059	-0.137321
ENSMUSG00000028023		Pitx2	paired-like homeodomain transcription factor 2 [Source:MGI Symbol;Acc:MGI:109340]	0.000633843	0.126973
ENSMUSG00000035172		Plekhh3	pleckstrin homology domain containing, family H (with MyTH4 domain) member 3 [Source:MGI Symbol;Acc:MGI:2384950]	0.000460392	0.181815
ENSMUSG00000032374		Plod2	procollagen lysine, 2-oxoglutarate 5-dioxygenase 2 [Source:MGI Symbol;Acc:MGI:1347007]	5.36e-06	0.133116
ENSMUSG00000019461		Plscr3	phospholipid scramblase 3 [Source:MGI Symbol;Acc:MGI:1917560]	4.29e-06	-0.154076
ENSMUSG00000024521		Pmaip1	phorbol-12-myristate-13-acetate-induced protein 1 [Source:MGI Symbol;Acc:MGI:1930146]	0.000125769	0.130601
ENSMUSG00000027952		Pmvk	phosphomevalonate kinase [Source:MGI Symbol;Acc:MGI:1915853]	0	0.177229
ENSMUSG00000026179		Pnkd	paroxysmal nonkinesiogenic dyskinesia [Source:MGI Symbol;Acc:MGI:1930773]	0	-0.174778
ENSMUSG00000020994		Pnn	pinin [Source:MGI Symbol;Acc:MGI:1100514]	3.53e-07	-0.219057
ENSMUSG00000021871		Pnp	purine-nucleoside phosphorylase [Source:MGI Symbol;Acc:MGI:97365]	0.000317452	-0.171663
ENSMUSG00000025509		Pnpla2	patatin-like phospholipase domain containing 2 [Source:MGI Symbol;Acc:MGI:1914103]	8.35e-07	-0.16447
ENSMUSG00000029250		Polr2b	polymerase (RNA) II (DNA directed) polypeptide B [Source:MGI Symbol;Acc:MGI:2388280]	4.41e-05	-0.142869
ENSMUSG00000026565		Pou2f1	POU domain, class 2, transcription factor 1 [Source:MGI Symbol;Acc:MGI:101898]	5.83e-05	0.144569
ENSMUSG00000090125		Pou3f1	POU domain, class 3, transcription factor 1 [Source:MGI Symbol;Acc:MGI:101896]	9.66e-05	-0.147578
ENSMUSG00000004100		Ppan	peter pan homolog (Drosophila) [Source:MGI Symbol;Acc:MGI:2178445]	0	0.218942
ENSMUSG00000040105		Ppapdc2	phosphatidic acid phosphatase type 2 domain containing 2 [Source:MGI Symbol;Acc:MGI:1921661]	0	-0.164892
ENSMUSG00000027804		Ppid	peptidylprolyl isomerase D (cyclophilin D) [Source:MGI Symbol;Acc:MGI:1914988]	8.35e-07	0.145025
ENSMUSG00000061130		Ppm1b	protein phosphatase 1B, magnesium dependent, beta isoform [Source:MGI Symbol;Acc:MGI:101841]	0	0.172961
ENSMUSG00000039220		Ppp1r10	protein phosphatase 1, regulatory subunit 10 [Source:MGI Symbol;Acc:MGI:1289273]	0	0.234747
ENSMUSG00000040435		Ppp1r15a	protein phosphatase 1, regulatory (inhibitor) subunit 15A [Source:MGI Symbol;Acc:MGI:1927072]	0	0.42576
ENSMUSG00000046062		Ppp1r15b	protein phosphatase 1, regulatory (inhibitor) subunit 15b [Source:MGI Symbol;Acc:MGI:2444211]	2.42e-05	0.135285
ENSMUSG00000067279		Ppp1r3c	protein phosphatase 1, regulatory (inhibitor) subunit 3C [Source:MGI Symbol;Acc:MGI:1858229]	0.00199522	0.187362
ENSMUSG00000022052		Ppp2r2a	protein phosphatase 2 (formerly 2A), regulatory subunit B (PR 52), alpha isoform [Source:MGI Symbol;Acc:MGI:1919228]	0	0.421695
ENSMUSG00000021051		Ppp2r5e	protein phosphatase 2, regulatory subunit B (B56), epsilon isoform [Source:MGI Symbol;Acc:MGI:1349473]	0.00280666	0.145625
ENSMUSG00000061950		Ppp4r1	protein phosphatase 4, regulatory subunit 1 [Source:MGI Symbol;Acc:MGI:1917601]	1.05e-06	0.131537
ENSMUSG00000029513		Prkab1	protein kinase, AMP-activated, beta 1 non-catalytic subunit [Source:MGI Symbol;Acc:MGI:1336167]	0	0.208168
ENSMUSG00000021948		Prkcd	protein kinase C, delta [Source:MGI Symbol;Acc:MGI:97598]	1.82e-05	-0.135017
ENSMUSG00000041187		Prkd2	protein kinase D2 [Source:MGI Symbol;Acc:MGI:2141917]	0.000880431	0.161733
ENSMUSG00000027881		Prpf38b	PRP38 pre-mRNA processing factor 38 (yeast) domain containing B [Source:MGI Symbol;Acc:MGI:1914171]	0	0.222162
ENSMUSG00000035597		Prpf39	PRP39 pre-mRNA processing factor 39 homolog (yeast) [Source:MGI Symbol;Acc:MGI:104602]	0.00156262	0.166278
ENSMUSG00000048310		Pskh1	protein serine kinase H1 [Source:MGI Symbol;Acc:MGI:3528383]	0.00383423	-0.130509
ENSMUSG00000030603		Psmc4	proteasome (prosome, macropain) 26S subunit, ATPase, 4 [Source:MGI Symbol;Acc:MGI:1346093]	6.58e-05	0.144242
ENSMUSG00000029551		Psmg3	proteasome (prosome, macropain) assembly chaperone 3 [Source:MGI Symbol;Acc:MGI:1913756]	0.00014792	0.175735
ENSMUSG00000015090		Ptgds	prostaglandin D2 synthase (brain) [Source:MGI Symbol;Acc:MGI:99261]	2.02e-06	-0.648109
ENSMUSG00000059895		Ptp4a3	protein tyrosine phosphatase 4a3 [Source:MGI Symbol;Acc:MGI:1277098]	0	-0.187775
ENSMUSG00000027540		Ptpn1	protein tyrosine phosphatase, non-receptor type 1 [Source:MGI Symbol;Acc:MGI:97805]	1.4e-05	0.21293
ENSMUSG00000062078		Qk	quaking [Source:MGI Symbol;Acc:MGI:97837]	8.14e-05	-0.154199
ENSMUSG00000002825		Qtrt1	queuine tRNA-ribosyltransferase 1 [Source:MGI Symbol;Acc:MGI:1931441]	0.000313916	0.158091
ENSMUSG00000077450		Rab11b	RAB11B, member RAS oncogene family [Source:MGI Symbol;Acc:MGI:99425]	0.000578399	-0.131127
ENSMUSG00000079657		Rab26	RAB26, member RAS oncogene family [Source:MGI Symbol;Acc:MGI:2443284]	0	-0.151678
ENSMUSG00000002059		Rab34	RAB34, member of RAS oncogene family [Source:MGI Symbol;Acc:MGI:104606]	0	-0.226645
ENSMUSG00000025730		Rab40c	Rab40c, member RAS oncogene family [Source:MGI Symbol;Acc:MGI:2183454]	0	0.150859
ENSMUSG00000038975		Rabggtb	RAB geranylgeranyl transferase, b subunit [Source:MGI Symbol;Acc:MGI:99537]	7.19e-06	0.138067
ENSMUSG00000001240		Ramp2	receptor (calcitonin) activity modifying protein 2 [Source:MGI Symbol;Acc:MGI:1859650]	0	-0.280522
ENSMUSG00000074909		Ranbp6	RAN binding protein 6 [Source:MGI Symbol;Acc:MGI:2683212]	6.36e-05	0.127501
ENSMUSG00000018848		Rars	arginyl-tRNA synthetase [Source:MGI Symbol;Acc:MGI:1914297]	0.00012544	0.15339
ENSMUSG00000049892		Rasd1	RAS, dexamethasone-induced 1 [Source:MGI Symbol;Acc:MGI:1270848]	0.000208181	-0.128223
ENSMUSG00000029333		Rasgef1b	RasGEF domain family, member 1B [Source:MGI Symbol;Acc:MGI:2443755]	0	0.204053
ENSMUSG00000044562		Rasip1	Ras interacting protein 1 [Source:MGI Symbol;Acc:MGI:1917153]	1.22e-05	-0.172948
ENSMUSG00000049907		Rasl11b	RAS-like, family 11, member B [Source:MGI Symbol;Acc:MGI:1916189]	0	0.333492
ENSMUSG00000010067		Rassf1	Ras association (RalGDS/AF-6) domain family member 1 [Source:MGI Symbol;Acc:MGI:1928386]	0	0.286337
ENSMUSG00000046667		Rbm12b1	RNA binding motif protein 12 B1 [Source:MGI Symbol;Acc:MGI:1919647]	0	0.499741
ENSMUSG00000048109		Rbm15	RNA binding motif protein 15 [Source:MGI Symbol;Acc:MGI:2443205]	1.05e-06	0.138434
ENSMUSG00000031167		Rbm3	RNA binding motif protein 3 [Source:MGI Symbol;Acc:MGI:1099460]	0.0012718	-0.128196
ENSMUSG00000094936		Rbm4	RNA binding motif protein 4 [Source:MGI Symbol;Acc:MGI:1100865]	0	0.250113
ENSMUSG00000033760		Rbm4b	RNA binding motif protein 4B [Source:MGI Symbol;Acc:MGI:1913954]	0.000959654	0.12861
ENSMUSG00000024968		Rcor2	REST corepressor 2 [Source:MGI Symbol;Acc:MGI:1859854]	5.72e-05	0.143681
ENSMUSG00000019854		Reps1	RalBP1 associated Eps domain containing protein [Source:MGI Symbol;Acc:MGI:1196373]	0.0047464	0.129837
ENSMUSG00000026360		Rgs2	regulator of G-protein signaling 2 [Source:MGI Symbol;Acc:MGI:1098271]	6.58e-06	0.199575
ENSMUSG00000021589		Rhobtb3	Rho-related BTB domain containing 3 [Source:MGI Symbol;Acc:MGI:1920546]	0	0.381128
ENSMUSG00000028057		Rit1	Ras-like without CAAX 1 [Source:MGI Symbol;Acc:MGI:108053]	6.58e-06	0.151391
ENSMUSG00000049878		Rlf	rearranged L-myc fusion sequence [Source:MGI Symbol;Acc:MGI:1924705]	0	0.180772
ENSMUSG00000039097		Rln1	relaxin 1 [Source:MGI Symbol;Acc:MGI:97931]	0.000950656	0.132432
ENSMUSG00000021876		Rnase4	ribonuclease, RNase A family 4 [Source:MGI Symbol;Acc:MGI:1926217]	5.36e-06	-0.220621
ENSMUSG00000017144		Rnd3	Rho family GTPase 3 [Source:MGI Symbol;Acc:MGI:1921444]	0.000126426	0.150092
ENSMUSG00000025427		Rnf165	ring finger protein 165 [Source:MGI Symbol;Acc:MGI:2444521]	6.94e-05	-0.145047
ENSMUSG00000022280		Rnf19a	ring finger protein 19A [Source:MGI Symbol;Acc:MGI:1353623]	0	0.173358
ENSMUSG00000053128		Rnf26	ring finger protein 26 [Source:MGI Symbol;Acc:MGI:2388131]	0	-0.228637
ENSMUSG00000090083		Rnf8	ring finger protein 8 [Source:MGI Symbol;Acc:MGI:1929069]	0.000372918	0.130008
ENSMUSG00000038046		Rnmtl1	RNA methyltransferase like 1 [Source:MGI Symbol;Acc:MGI:1914640]	0	0.392438
ENSMUSG00000036192		Rorb	RAR-related orphan receptor beta [Source:MGI Symbol;Acc:MGI:1343464]	1.11e-05	0.146955
ENSMUSG00000012483		Rpa3	replication protein A3 [Source:MGI Symbol;Acc:MGI:1915490]	5.69e-05	-0.175051
ENSMUSG00000074129		Rpl13a	ribosomal protein L13A [Source:MGI Symbol;Acc:MGI:1351455]	0.00014179	0.126629
ENSMUSG00000022601		Rpl24	ribosomal protein L24 [Source:MGI Symbol;Acc:MGI:1915443]	0	0.195562
ENSMUSG00000009927		Rps25	ribosomal protein S25 [Source:MGI Symbol;Acc:MGI:1922867]	0.00280001	0.16678
ENSMUSG00000019235		Rps6kl1	ribosomal protein S6 kinase-like 1 [Source:MGI Symbol;Acc:MGI:2443413]	5.97e-07	0.19064
ENSMUSG00000028646		Rragc	Ras-related GTP binding C [Source:MGI Symbol;Acc:MGI:1858751]	0.000693065	0.140242
ENSMUSG00000061024		Rrs1	RRS1 ribosome biogenesis regulator homolog (S. cerevisiae) [Source:MGI Symbol;Acc:MGI:1929721]	0	0.171566
ENSMUSG00000026727		Rsu1	Ras suppressor protein 1 [Source:MGI Symbol;Acc:MGI:103040]	0.00038966	-0.130132
ENSMUSG00000035007		Rundc1	RUN domain containing 1 [Source:MGI Symbol;Acc:MGI:2144506]	0	0.17054
ENSMUSG00000049741		Rxfp4	relaxin family peptide receptor 4 [Source:MGI Symbol;Acc:MGI:2182926]	8.23e-05	0.134484
ENSMUSG00000027907		S100a11	S100 calcium binding protein A11 (calgizzarin) [Source:MGI Symbol;Acc:MGI:1338798]	1.05e-06	-0.198856
ENSMUSG00000042625		Safb2	scaffold attachment factor B2 [Source:MGI Symbol;Acc:MGI:2146808]	5.32e-05	-0.138257
ENSMUSG00000031609		Sap30	sin3 associated polypeptide [Source:MGI Symbol;Acc:MGI:1929129]	0	0.37089
ENSMUSG00000068739		Sars	seryl-aminoacyl-tRNA synthetase [Source:MGI Symbol;Acc:MGI:102809]	0	-0.244603
ENSMUSG00000025283		Sat1	spermidine/spermine N1-acetyl transferase 1 [Source:MGI Symbol;Acc:MGI:98233]	0	0.206581
ENSMUSG00000031604		Sc4mol	sterol-C4-methyl oxidase-like [Source:MGI Symbol;Acc:MGI:1913484]	1.29e-05	0.144177
ENSMUSG00000038188		Scarf1	scavenger receptor class F, member 1 [Source:MGI Symbol;Acc:MGI:2449455]	0	0.362229
ENSMUSG00000017009		Sdc4	syndecan 4 [Source:MGI Symbol;Acc:MGI:1349164]	0.000743059	-0.174377
ENSMUSG00000026927		Sdccag3	serologically defined colon cancer antigen 3 [Source:MGI Symbol;Acc:MGI:1915362]	1.05e-06	0.172526
ENSMUSG00000038806		Sde2	SDE2 telomere maintenance homolog (S. pombe) [Source:MGI Symbol;Acc:MGI:2384788]	0	0.202725
ENSMUSG00000058076		Sdhc	succinate dehydrogenase complex, subunit C, integral membrane protein [Source:MGI Symbol;Acc:MGI:1913302]	0.000122002	-0.132028
ENSMUSG00000055319		Sec23ip	Sec23 interacting protein [Source:MGI Symbol;Acc:MGI:2450915]	0	0.376213
ENSMUSG00000074764		Sel1l2	sel-1 suppressor of lin-12-like 2 (C. elegans) [Source:MGI Symbol;Acc:MGI:2684964]	0	0.249712
ENSMUSG00000021451		Sema4d	sema domain, immunoglobulin domain (Ig), transmembrane domain (TM) and short cytoplasmic domain, (semaphorin) 4D [Source:MGI Symbol;Acc:MGI:109244]	0.00878159	-0.149391
ENSMUSG00000000627		Sema4f	sema domain, immunoglobulin domain (Ig), TM domain, and short cytoplasmic domain [Source:MGI Symbol;Acc:MGI:1340055]	7.36e-06	-0.138068
ENSMUSG00000037411		Serpine1	serine (or cysteine) peptidase inhibitor, clade E, member 1 [Source:MGI Symbol;Acc:MGI:97608]	0	0.550989
ENSMUSG00000008384		Sertad1	SERTA domain containing 1 [Source:MGI Symbol;Acc:MGI:1913438]	0	0.169489
ENSMUSG00000038332		Sesn1	sestrin 1 [Source:MGI Symbol;Acc:MGI:2155278]	0.000102047	-0.142365
ENSMUSG00000049327		Setd8	SET domain containing (lysine methyltransferase) 8 [Source:MGI Symbol;Acc:MGI:1915206]	0.000182901	0.172462
ENSMUSG00000028820		Sfpq	splicing factor proline/glutamine rich (polypyrimidine tract binding protein associated) [Source:MGI Symbol;Acc:MGI:1918764]	0	0.356414
ENSMUSG00000021319		Sfrp4	secreted frizzled-related protein 4 [Source:MGI Symbol;Acc:MGI:892010]	7.36e-06	0.147528
ENSMUSG00000019970		Sgk1	serum/glucocorticoid regulated kinase 1 [Source:MGI Symbol;Acc:MGI:1340062]	0	0.255863
ENSMUSG00000020097		Sgpl1	sphingosine phosphate lyase 1 [Source:MGI Symbol;Acc:MGI:1261415]	5.57e-06	0.129969
ENSMUSG00000059013		Sh2d3c	SH2 domain containing 3C [Source:MGI Symbol;Acc:MGI:1351631]	0	0.293677
ENSMUSG00000005202		Shbg	sex hormone binding globulin [Source:MGI Symbol;Acc:MGI:98295]	2.21e-05	0.200329
ENSMUSG00000044461		Shisa2	shisa homolog 2 (Xenopus laevis) [Source:MGI Symbol;Acc:MGI:2444716]	5.97e-07	0.154324
ENSMUSG00000025647		Shisa5	shisa homolog 5 (Xenopus laevis) [Source:MGI Symbol;Acc:MGI:1915044]	1.22e-05	-0.132304
ENSMUSG00000036840		Siah1a	seven in absentia 1A [Source:MGI Symbol;Acc:MGI:108064]	3.59e-06	0.150911
ENSMUSG00000036432		Siah2	seven in absentia 2 [Source:MGI Symbol;Acc:MGI:108062]	0	0.262674
ENSMUSG00000025138		Sirt7	sirtuin 7 (silent mating type information regulation 2, homolog) 7 (S. cerevisiae) [Source:MGI Symbol;Acc:MGI:2385849]	0.000960013	0.130074
ENSMUSG00000027660		Skil	SKI-like [Source:MGI Symbol;Acc:MGI:106203]	2.76e-05	0.160998
ENSMUSG00000029416		Slc15a4	solute carrier family 15, member 4 [Source:MGI Symbol;Acc:MGI:2140796]	2.71e-06	0.133037
ENSMUSG00000041920		Slc16a6	solute carrier family 16 (monocarboxylic acid transporters), member 6 [Source:MGI Symbol;Acc:MGI:2144585]	7.19e-05	0.139823
ENSMUSG00000005089		Slc1a2	solute carrier family 1 (glial high affinity glutamate transporter), member 2 [Source:MGI Symbol;Acc:MGI:101931]	0	0.27789
ENSMUSG00000063796		Slc22a8	solute carrier family 22 (organic anion transporter), member 8 [Source:MGI Symbol;Acc:MGI:1336187]	0.000678855	-0.176821
ENSMUSG00000035183		Slc24a5	solute carrier family 24, member 5 [Source:MGI Symbol;Acc:MGI:2677271]	0.000106379	-0.163455
ENSMUSG00000071253		Slc25a16	solute carrier family 25 (mitochondrial carrier, Graves disease autoantigen), member 16 [Source:MGI Symbol;Acc:MGI:1920382]	6.22e-06	-0.140798
ENSMUSG00000026819		Slc25a25	solute carrier family 25 (mitochondrial carrier, phosphate carrier), member 25 [Source:MGI Symbol;Acc:MGI:1915913]	0	0.340004
ENSMUSG00000002346		Slc25a42	solute carrier family 25, member 42 [Source:MGI Symbol;Acc:MGI:1920345]	3.93e-05	-0.156283
ENSMUSG00000028645		Slc2a1	solute carrier family 2 (facilitated glucose transporter), member 1 [Source:MGI Symbol;Acc:MGI:95755]	0	-0.431178
ENSMUSG00000027822		Slc33a1	solute carrier family 33 (acetyl-CoA transporter), member 1 [Source:MGI Symbol;Acc:MGI:1332247]	0.000959333	-0.134539
ENSMUSG00000031170		Slc38a5	solute carrier family 38, member 5 [Source:MGI Symbol;Acc:MGI:2148066]	0.000117257	-0.140625
ENSMUSG00000025993		Slc40a1	solute carrier family 40 (iron-regulated transporter), member 1 [Source:MGI Symbol;Acc:MGI:1315204]	5.97e-07	-0.23149
ENSMUSG00000030495		Slc7a10	solute carrier family 7 (cationic amino acid transporter, y+ system), member 10 [Source:MGI Symbol;Acc:MGI:1858261]	0	-0.490262
ENSMUSG00000040010		Slc7a5	solute carrier family 7 (cationic amino acid transporter, y+ system), member 5 [Source:MGI Symbol;Acc:MGI:1298205]	0	-0.257464
ENSMUSG00000033106		Slc7a6os	solute carrier family 7, member 6 opposite strand [Source:MGI Symbol;Acc:MGI:1916951]	0	0.199952
ENSMUSG00000030236		Slco1b2	solute carrier organic anion transporter family, member 1b2 [Source:MGI Symbol;Acc:MGI:1351899]	0	0.340346
ENSMUSG00000031558		Slit2	slit homolog 2 (Drosophila) [Source:MGI Symbol;Acc:MGI:1315205]	0	2.50694
ENSMUSG00000048304		Slitrk3	SLIT and NTRK-like family, member 3 [Source:MGI Symbol;Acc:MGI:2679447]	8.35e-07	-0.173113
ENSMUSG00000017002		Slpi	secretory leukocyte peptidase inhibitor [Source:MGI Symbol;Acc:MGI:109297]	7.03e-05	0.125096
ENSMUSG00000031681		Smad1	SMAD family member 1 [Source:MGI Symbol;Acc:MGI:109452]	1.37e-05	0.155542
ENSMUSG00000025880		Smad7	SMAD family member 7 [Source:MGI Symbol;Acc:MGI:1100518]	0	0.463978
ENSMUSG00000023018		Smarcd1	SWI/SNF related, matrix associated, actin dependent regulator of chromatin, subfamily d, member 1 [Source:MGI Symbol;Acc:MGI:1933623]	0	-0.203514
ENSMUSG00000030655		Smg1	SMG1 homolog, phosphatidylinositol 3-kinase-related kinase (C. elegans) [Source:MGI Symbol;Acc:MGI:1919742]	8.77e-05	0.139142
ENSMUSG00000038290		Smg6	Smg-6 homolog, nonsense mediated mRNA decay factor (C. elegans) [Source:MGI Symbol;Acc:MGI:2144117]	1.4e-05	0.129112
ENSMUSG00000020495		Smg8	smg-8 homolog, nonsense mediated mRNA decay factor (C. elegans) [Source:MGI Symbol;Acc:MGI:1921383]	0.000146398	0.126114
ENSMUSG00000036281		Snapc4	small nuclear RNA activating complex, polypeptide 4 [Source:MGI Symbol;Acc:MGI:2443935]	5.97e-07	0.170053
ENSMUSG00000070167		SNORA57	Small nucleolar RNA SNORA57 [Source:RFAM;Acc:RF00191]	0	-0.270455
ENSMUSG00000021431		Snrnp48	small nuclear ribonucleoprotein 48 (U11/U12) [Source:MGI Symbol;Acc:MGI:1915047]	0	0.236535
ENSMUSG00000030512		Snrpa1	small nuclear ribonucleoprotein polypeptide A' [Source:MGI Symbol;Acc:MGI:1916231]	1.62e-05	0.126748
ENSMUSG00000057278		Snrpg	small nuclear ribonucleoprotein polypeptide G [Source:MGI Symbol;Acc:MGI:1915261]	0	0.262626
ENSMUSG00000032422		Snx14	sorting nexin 14 [Source:MGI Symbol;Acc:MGI:2155664]	0	-0.301358
ENSMUSG00000042364		Snx18	sorting nexin 18 [Source:MGI Symbol;Acc:MGI:2137642]	0	0.353865
ENSMUSG00000022961		Son	Son DNA binding protein [Source:MGI Symbol;Acc:MGI:98353]	0	0.218012
ENSMUSG00000046470		Sox18	SRY-box containing gene 18 [Source:MGI Symbol;Acc:MGI:103559]	0	-0.432511
ENSMUSG00000063060		Sox7	SRY-box containing gene 7 [Source:MGI Symbol;Acc:MGI:98369]	0	0.22678
ENSMUSG00000047030		Spata2	spermatogenesis associated 2 [Source:MGI Symbol;Acc:MGI:2146885]	4.6e-05	0.136939
ENSMUSG00000040250		Spata30	spermatogenesis associated 30 [Source:MGI Symbol;Acc:MGI:1918427]	1.05e-06	0.157988
ENSMUSG00000040761		Spen	SPEN homolog, transcriptional regulator (Drosophila) [Source:MGI Symbol;Acc:MGI:1891706]	0.000135853	0.154026
ENSMUSG00000006050		Sra1	steroid receptor RNA activator 1 [Source:MGI Symbol;Acc:MGI:1344414]	1.05e-06	-0.142794
ENSMUSG00000053877		Srcap	Snf2-related CREBBP activator protein [Source:MGI Symbol;Acc:MGI:2444036]	0	0.928078
ENSMUSG00000015605		Srf	serum response factor [Source:MGI Symbol;Acc:MGI:106658]	0	0.24777
ENSMUSG00000055436		Srsf11	serine/arginine-rich splicing factor 11 [Source:MGI Symbol;Acc:MGI:1916457]	0	0.186627
ENSMUSG00000016921		Srsf6	serine/arginine-rich splicing factor 6 [Source:MGI Symbol;Acc:MGI:1915246]	0	-0.288123
ENSMUSG00000027007		Ssfa2	sperm specific antigen 2 [Source:MGI Symbol;Acc:MGI:1917849]	0	0.180173
ENSMUSG00000022403		St13	suppression of tumorigenicity 13 [Source:MGI Symbol;Acc:MGI:1917606]	4e-05	0.197463
ENSMUSG00000029534		St7	suppression of tumorigenicity 7 [Source:MGI Symbol;Acc:MGI:1927450]	0	0.286645
ENSMUSG00000042286		Stab1	stabilin 1 [Source:MGI Symbol;Acc:MGI:2178742]	1.82e-05	-0.163289
ENSMUSG00000024776		Stambpl1	STAM binding protein like 1 [Source:MGI Symbol;Acc:MGI:1923880]	4.54e-05	0.193545
ENSMUSG00000024966		Stip1	stress-induced phosphoprotein 1 [Source:MGI Symbol;Acc:MGI:109130]	0	0.352792
ENSMUSG00000026094		Stk17b	serine/threonine kinase 17b (apoptosis-inducing) [Source:MGI Symbol;Acc:MGI:2138162]	0	0.176208
ENSMUSG00000033276		Stk36	serine/threonine kinase 36 [Source:MGI Symbol;Acc:MGI:1920831]	0.0047591	0.173371
ENSMUSG00000022044		Stmn4	stathmin-like 4 [Source:MGI Symbol;Acc:MGI:1931224]	5.97e-07	0.175812
ENSMUSG00000028801		Stpg1	sperm tail PG rich repeat containing 1 [Source:MGI Symbol;Acc:MGI:1926056]	0.00141358	0.171117
ENSMUSG00000032116		Stt3a	STT3, subunit of the oligosaccharyltransferase complex, homolog A (S. cerevisiae) [Source:MGI Symbol;Acc:MGI:105124]	1.09e-05	-0.141651
ENSMUSG00000030711		Sult1a1	sulfotransferase family 1A, phenol-preferring, member 1 [Source:MGI Symbol;Acc:MGI:102896]	0	-0.343487
ENSMUSG00000052748		Swt1	SWT1 RNA endoribonuclease homolog (S. cerevisiae) [Source:MGI Symbol;Acc:MGI:1914125]	0	0.53658
ENSMUSG00000028860		Sytl1	synaptotagmin-like 1 [Source:MGI Symbol;Acc:MGI:1933365]	0	0.189869
ENSMUSG00000031939		Taf1d	TATA box binding protein (Tbp)-associated factor, RNA polymerase I, D [Source:MGI Symbol;Acc:MGI:1922566]	5.97e-07	0.166266
ENSMUSG00000053580		Tanc2	tetratricopeptide repeat, ankyrin repeat and coiled-coil containing 2 [Source:MGI Symbol;Acc:MGI:2444121]	3.16e-06	0.218905
ENSMUSG00000064289		Tank	TRAF family member-associated Nf-kappa B activator [Source:MGI Symbol;Acc:MGI:107676]	0.000135541	0.126616
ENSMUSG00000059981		Taok2	TAO kinase 2 [Source:MGI Symbol;Acc:MGI:1915919]	8.41e-06	-0.190227
ENSMUSG00000046985		Tapt1	transmembrane anterior posterior transformation 1 [Source:MGI Symbol;Acc:MGI:2683537]	0	0.282914
ENSMUSG00000041459		Tardbp	TAR DNA binding protein [Source:MGI Symbol;Acc:MGI:2387629]	1.05e-06	0.154363
ENSMUSG00000039678		Tbc1d13	TBC1 domain family, member 13 [Source:MGI Symbol;Acc:MGI:2385326]	0.000604533	0.159823
ENSMUSG00000091002		Tcerg1l	transcription elongation regulator 1-like [Source:MGI Symbol;Acc:MGI:1917821]	0.00992957	-0.132644
ENSMUSG00000027082		Tfpi	tissue factor pathway inhibitor [Source:MGI Symbol;Acc:MGI:1095418]	0.0307243	-0.138724
ENSMUSG00000022797		Tfrc	transferrin receptor [Source:MGI Symbol;Acc:MGI:98822]	0	-0.255925
ENSMUSG00000037820		Tgm2	transglutaminase 2, C polypeptide [Source:MGI Symbol;Acc:MGI:98731]	2.99e-05	-0.186595
ENSMUSG00000035686		Thrsp	thyroid hormone responsive [Source:MGI Symbol;Acc:MGI:109126]	1.56e-06	-0.213031
ENSMUSG00000071337		Tia1	cytotoxic granule-associated RNA binding protein 1 [Source:MGI Symbol;Acc:MGI:107914]	0	-0.501269
ENSMUSG00000030846		Tial1	Tia1 cytotoxic granule-associated RNA binding protein-like 1 [Source:MGI Symbol;Acc:MGI:107913]	5.13e-05	0.14449
ENSMUSG00000034640		Tiparp	TCDD-inducible poly(ADP-ribose) polymerase [Source:MGI Symbol;Acc:MGI:2159210]	0	0.19064
ENSMUSG00000032397		Tipin	timeless interacting protein [Source:MGI Symbol;Acc:MGI:1921571]	0	-0.208569
ENSMUSG00000032280		Tle3	transducin-like enhancer of split 3, homolog of Drosophila E(spl) [Source:MGI Symbol;Acc:MGI:104634]	0	0.186006
ENSMUSG00000078681		Tm2d3	TM2 domain containing 3 [Source:MGI Symbol;Acc:MGI:1915884]	0.00299493	-0.127849
ENSMUSG00000027800		Tm4sf1	transmembrane 4 superfamily member 1 [Source:MGI Symbol;Acc:MGI:104678]	9.25e-06	-0.180569
ENSMUSG00000024799		Tm7sf2	transmembrane 7 superfamily member 2 [Source:MGI Symbol;Acc:MGI:1920416]	0.00508842	-0.171979
ENSMUSG00000025544		Tm9sf2	transmembrane 9 superfamily member 2 [Source:MGI Symbol;Acc:MGI:1915309]	0.000798571	-0.138257
ENSMUSG00000042757		Tmem108	transmembrane protein 108 [Source:MGI Symbol;Acc:MGI:1932411]	0.0031756	-0.130088
ENSMUSG00000043284		Tmem11	transmembrane protein 11 [Source:MGI Symbol;Acc:MGI:2144726]	5.97e-07	0.151365
ENSMUSG00000039428		Tmem135	transmembrane protein 135 [Source:MGI Symbol;Acc:MGI:1920009]	9.25e-05	0.125902
ENSMUSG00000006315		Tmem147	transmembrane protein 147 [Source:MGI Symbol;Acc:MGI:1915011]	0	-0.189838
ENSMUSG00000035762		Tmem161b	transmembrane protein 161B [Source:MGI Symbol;Acc:MGI:1919995]	0	0.156953
ENSMUSG00000029234		Tmem165	transmembrane protein 165 [Source:MGI Symbol;Acc:MGI:894407]	0	-0.18664
ENSMUSG00000029569		Tmem168	transmembrane protein 168 [Source:MGI Symbol;Acc:MGI:1921794]	2.48e-06	-0.133443
ENSMUSG00000047090		Tmem198b	transmembrane protein 198b [Source:MGI Symbol;Acc:MGI:1921077]	5.57e-06	-0.158478
ENSMUSG00000024168		Tmem204	transmembrane protein 204 [Source:MGI Symbol;Acc:MGI:3039635]	0.000985662	0.160856
ENSMUSG00000046675		Tmem251	transmembrane protein 251 [Source:MGI Symbol;Acc:MGI:2443862]	0	0.177203
ENSMUSG00000059900		Tmem40	transmembrane protein 40 [Source:MGI Symbol;Acc:MGI:2137870]	0.0169898	0.138592
ENSMUSG00000040616		Tmem51	transmembrane protein 51 [Source:MGI Symbol;Acc:MGI:2384874]	6.41e-06	-0.142995
ENSMUSG00000010307		Tmem86a	transmembrane protein 86A [Source:MGI Symbol;Acc:MGI:1915143]	0.000438959	-0.17915
ENSMUSG00000023905		Tnfrsf12a	tumor necrosis factor receptor superfamily, member 12a [Source:MGI Symbol;Acc:MGI:1351484]	0	0.265629
ENSMUSG00000027692		Tnik	TRAF2 and NCK interacting kinase [Source:MGI Symbol;Acc:MGI:1916264]	0	0.247794
ENSMUSG00000055322		Tns1	tensin 1 [Source:MGI Symbol;Acc:MGI:104552]	5.97e-07	-0.183803
ENSMUSG00000021376		Tpmt	thiopurine methyltransferase [Source:MGI Symbol;Acc:MGI:98812]	0	0.272728
ENSMUSG00000029817		Tra2a	transformer 2 alpha homolog (Drosophila) [Source:MGI Symbol;Acc:MGI:1933972]	0.000113688	0.12544
ENSMUSG00000022858		Tra2b	transformer 2 beta homolog (Drosophila) [Source:MGI Symbol;Acc:MGI:106016]	0	0.616009
ENSMUSG00000032501		Trib1	tribbles homolog 1 (Drosophila) [Source:MGI Symbol;Acc:MGI:2443397]	0	0.39514
ENSMUSG00000042766		Trim46	tripartite motif-containing 46 [Source:MGI Symbol;Acc:MGI:2673000]	8.35e-07	0.155892
ENSMUSG00000021071		Trim9	tripartite motif-containing 9 [Source:MGI Symbol;Acc:MGI:2137354]	1.11e-05	0.215865
ENSMUSG00000044763		Trmt10c	tRNA methyltransferase 10 homolog C (S. cerevisiae) [Source:MGI Symbol;Acc:MGI:1196261]	8.35e-07	0.209528
ENSMUSG00000033439		Trmt13	tRNA methyltransferase 13 homolog (S. cerevisiae) [Source:MGI Symbol;Acc:MGI:1925219]	2.48e-06	0.191942
ENSMUSG00000013736		Trnt1	tRNA nucleotidyl transferase, CCA-adding, 1 [Source:MGI Symbol;Acc:MGI:1917297]	0	0.202788
ENSMUSG00000028211		Trp53inp1	transformation related protein 53 inducible nuclear protein 1 [Source:MGI Symbol;Acc:MGI:1926609]	1.54e-05	-0.198451
ENSMUSG00000027748		Trpc4	transient receptor potential cation channel, subfamily C, member 4 [Source:MGI Symbol;Acc:MGI:109525]	2.18e-05	0.128769
ENSMUSG00000038679		Trps1	trichorhinophalangeal syndrome I (human) [Source:MGI Symbol;Acc:MGI:1927616]	5.97e-07	0.182451
ENSMUSG00000027806		Tsc22d2	TSC22 domain family, member 2 [Source:MGI Symbol;Acc:MGI:1919283]	0	0.25917
ENSMUSG00000031431		Tsc22d3	TSC22 domain family, member 3 [Source:MGI Symbol;Acc:MGI:1196284]	0.00194148	-0.126873
ENSMUSG00000029723		Tsc22d4	TSC22 domain family, member 4 [Source:MGI Symbol;Acc:MGI:1926079]	0	-0.252958
ENSMUSG00000047907		Tshz2	teashirt zinc finger family member 2 [Source:MGI Symbol;Acc:MGI:2153084]	0.000569774	-0.175802
ENSMUSG00000075271		Ttc30a1	tetratricopeptide repeat domain 30A1 [Source:MGI Symbol;Acc:MGI:1926052]	0.00278751	-0.128902
ENSMUSG00000075273		Ttc30b	tetratricopeptide repeat domain 30B [Source:MGI Symbol;Acc:MGI:1919671]	0.00056194	-0.200501
ENSMUSG00000033991		Ttc37	tetratricopeptide repeat domain 37 [Source:MGI Symbol;Acc:MGI:2679923]	0.00297291	0.177931
ENSMUSG00000023004		Tuba1b	tubulin, alpha 1B [Source:MGI Symbol;Acc:MGI:107804]	8.35e-07	-0.167805
ENSMUSG00000021216		Tubal3	tubulin, alpha-like 3 [Source:MGI Symbol;Acc:MGI:3588215]	2.21e-05	-0.135461
ENSMUSG00000036752		Tubb4b	tubulin, beta 4B class IVB [Source:MGI Symbol;Acc:MGI:1915472]	0	-0.185074
ENSMUSG00000033790		Tubgcp5	tubulin, gamma complex associated protein 5 [Source:MGI Symbol;Acc:MGI:2178836]	6.98e-06	-0.166001
ENSMUSG00000034377		Tulp4	tubby like protein 4 [Source:MGI Symbol;Acc:MGI:1916092]	1.82e-05	0.136218
ENSMUSG00000028367		Txn1	thioredoxin 1 [Source:MGI Symbol;Acc:MGI:98874]	0.000110795	0.229465
ENSMUSG00000038393		Txnip	thioredoxin interacting protein [Source:MGI Symbol;Acc:MGI:1889549]	0	0.296087
ENSMUSG00000028437		Ubap1	ubiquitin-associated protein 1 [Source:MGI Symbol;Acc:MGI:2149543]	5.97e-07	0.164387
ENSMUSG00000042520		Ubap2l	ubiquitin associated protein 2-like [Source:MGI Symbol;Acc:MGI:1921633]	1.56e-06	-0.140395
ENSMUSG00000008348		Ubc	ubiquitin C [Source:MGI Symbol;Acc:MGI:98889]	0	0.229563
ENSMUSG00000020390		Ube2b	ubiquitin-conjugating enzyme E2B [Source:MGI Symbol;Acc:MGI:102944]	0.000588818	0.131787
ENSMUSG00000034343		Ube2f	ubiquitin-conjugating enzyme E2F (putative) [Source:MGI Symbol;Acc:MGI:1915171]	0.00287591	0.134642
ENSMUSG00000009293		Ube2g2	ubiquitin-conjugating enzyme E2G 2 [Source:MGI Symbol;Acc:MGI:1343188]	0	0.281526
ENSMUSG00000005312		Ubqln1	ubiquilin 1 [Source:MGI Symbol;Acc:MGI:1860276]	2.48e-06	0.136743
ENSMUSG00000053774		Ubxn7	UBX domain protein 7 [Source:MGI Symbol;Acc:MGI:2146388]	8.35e-07	0.167345
ENSMUSG00000035337		Uchl4	ubiquitin carboxyl-terminal esterase L4 [Source:MGI Symbol;Acc:MGI:1890440]	1.05e-06	0.249021
ENSMUSG00000004798		Ulk2	unc-51 like kinase 2 [Source:MGI Symbol;Acc:MGI:1352758]	0.00134844	-0.199645
ENSMUSG00000030533		Unc45a	unc-45 homolog A (C. elegans) [Source:MGI Symbol;Acc:MGI:2142246]	8.35e-07	0.226817
ENSMUSG00000026111		Unc50	unc-50 homolog (C. elegans) [Source:MGI Symbol;Acc:MGI:1914637]	0.00452922	-0.132293
ENSMUSG00000036572		Upf3b	UPF3 regulator of nonsense transcripts homolog B (yeast) [Source:MGI Symbol;Acc:MGI:1915384]	0.000156867	0.139469
ENSMUSG00000006676		Usp19	ubiquitin specific peptidase 19 [Source:MGI Symbol;Acc:MGI:1918722]	1.05e-06	0.132103
ENSMUSG00000033909		Usp36	ubiquitin specific peptidase 36 [Source:MGI Symbol;Acc:MGI:1919594]	6.98e-06	0.155011
ENSMUSG00000051306		Usp42	ubiquitin specific peptidase 42 [Source:MGI Symbol;Acc:MGI:1924050]	0.0056084	0.134089
ENSMUSG00000041264		Uspl1	ubiquitin specific peptidase like 1 [Source:MGI Symbol;Acc:MGI:2442342]	0	0.305667
ENSMUSG00000028907		Utp11l	UTP11-like, U3 small nucleolar ribonucleoprotein, (yeast) [Source:MGI Symbol;Acc:MGI:1914455]	0	0.893215
ENSMUSG00000063785		Utp14a	UTP14, U3 small nucleolar ribonucleoprotein, homolog A (yeast) [Source:MGI Symbol;Acc:MGI:1919804]	0.000825521	0.144086
ENSMUSG00000038838		Vars2	valyl-tRNA synthetase 2, mitochondrial (putative) [Source:MGI Symbol;Acc:MGI:1916165]	8.35e-07	0.134326
ENSMUSG00000021823		Vcl	vinculin [Source:MGI Symbol;Acc:MGI:98927]	3.24e-05	0.161075
ENSMUSG00000037428		Vgf	VGF nerve growth factor inducible [Source:MGI Symbol;Acc:MGI:1343180]	0.0194416	-0.125159
ENSMUSG00000066278		Vps37b	vacuolar protein sorting 37B (yeast) [Source:MGI Symbol;Acc:MGI:1916724]	0	0.321974
ENSMUSG00000037957		Wdr20a	WD repeat domain 20A [Source:MGI Symbol;Acc:MGI:1916891]	5.97e-07	0.174483
ENSMUSG00000063430		Wscd2	WSC domain containing 2 [Source:MGI Symbol;Acc:MGI:2445030]	5.97e-07	0.157134
ENSMUSG00000060475		Wtap	Wilms' tumour 1-associating protein [Source:MGI Symbol;Acc:MGI:1926395]	3.16e-06	-0.180976
ENSMUSG00000020484		Xbp1	X-box binding protein 1 [Source:MGI Symbol;Acc:MGI:98970]	3.91e-05	0.127845
ENSMUSG00000028329		Xpa	xeroderma pigmentosum, complementation group A [Source:MGI Symbol;Acc:MGI:99135]	5.6e-05	0.142191
ENSMUSG00000020290		Xpo1	exportin 1, CRM1 homolog (yeast) [Source:MGI Symbol;Acc:MGI:2144013]	0	0.210563
ENSMUSG00000020868		Xylt2	xylosyltransferase II [Source:MGI Symbol;Acc:MGI:2444797]	6.17e-05	-0.131354
ENSMUSG00000020171		Yeats4	YEATS domain containing 4 [Source:MGI Symbol;Acc:MGI:1927224]	6.58e-06	-0.145017
ENSMUSG00000047694		Yipf6	Yip1 domain family, member 6 [Source:MGI Symbol;Acc:MGI:1925179]	0	0.607361
ENSMUSG00000033454		Zbtb1	zinc finger and BTB domain containing 1 [Source:MGI Symbol;Acc:MGI:2442326]	0.000161626	0.16904
ENSMUSG00000019826		Zbtb24	zinc finger and BTB domain containing 24 [Source:MGI Symbol;Acc:MGI:3039618]	0.000157453	0.136126
ENSMUSG00000047412		Zbtb44	zinc finger and BTB domain containing 44 [Source:MGI Symbol;Acc:MGI:1925123]	0	0.316713
ENSMUSG00000028952		Zbtb48	zinc finger and BTB domain containing 48 [Source:MGI Symbol;Acc:MGI:2140248]	0.00133645	0.145769
ENSMUSG00000057572		Zbtb8os	zinc finger and BTB domain containing 8 opposite strand [Source:MGI Symbol;Acc:MGI:1914356]	0	-0.181068
ENSMUSG00000042851		Zc3h6	zinc finger CCCH type containing 6 [Source:MGI Symbol;Acc:MGI:1926001]	0	-0.220031
ENSMUSG00000037965		Zc3h7a	zinc finger CCCH type containing 7 A [Source:MGI Symbol;Acc:MGI:2445044]	1.09e-05	0.147828
ENSMUSG00000035649		Zcchc7	zinc finger, CCHC domain containing 7 [Source:MGI Symbol;Acc:MGI:2442912]	0	0.327871
ENSMUSG00000021969		Zdhhc20	zinc finger, DHHC domain containing 20 [Source:MGI Symbol;Acc:MGI:1923215]	0.000316657	0.151807
ENSMUSG00000034163		Zfc3h1	zinc finger, C3H1-type containing [Source:MGI Symbol;Acc:MGI:2446143]	0.00220973	-0.145952
ENSMUSG00000030016		Zfml	zinc finger, matrin-like [Source:MGI Symbol;Acc:MGI:1203484]	5.97e-07	0.144216
ENSMUSG00000041258		Zfp236	zinc finger protein 236 [Source:MGI Symbol;Acc:MGI:1926950]	1.22e-05	0.125876
ENSMUSG00000015597		Zfp318	zinc finger protein 318 [Source:MGI Symbol;Acc:MGI:1889348]	8.35e-07	0.202374
ENSMUSG00000031711		Zfp330	zinc finger protein 330 [Source:MGI Symbol;Acc:MGI:1353574]	2.48e-06	0.144803
ENSMUSG00000044786		Zfp36	zinc finger protein 36 [Source:MGI Symbol;Acc:MGI:99180]	0	0.254219
ENSMUSG00000021127		Zfp36l1	zinc finger protein 36, C3H type-like 1 [Source:MGI Symbol;Acc:MGI:107946]	0	0.329503
ENSMUSG00000059475		Zfp426	zinc finger protein 426 [Source:MGI Symbol;Acc:MGI:1920248]	0.00962032	0.207468
ENSMUSG00000042197		Zfp451	zinc finger protein 451 [Source:MGI Symbol;Acc:MGI:2137896]	1.81e-06	-0.163683
ENSMUSG00000039081		Zfp503	zinc finger protein 503 [Source:MGI Symbol;Acc:MGI:1353644]	0.00293077	0.134168
ENSMUSG00000058881		Zfp516	zinc finger protein 516 [Source:MGI Symbol;Acc:MGI:2443957]	0	0.227766
ENSMUSG00000045252		Zfp574	zinc finger protein 574 [Source:MGI Symbol;Acc:MGI:2442951]	0	0.252064
ENSMUSG00000052253		Zfp622	zinc finger protein 622 [Source:MGI Symbol;Acc:MGI:1289282]	0	0.229982
ENSMUSG00000050846		Zfp623	zinc finger protein 623 [Source:MGI Symbol;Acc:MGI:1926084]	0	0.325594
ENSMUSG00000033669		Zfp7	zinc finger protein 7 [Source:MGI Symbol;Acc:MGI:99208]	0.00094228	0.13288
ENSMUSG00000071477		Zfp777	zinc finger protein 777 [Source:MGI Symbol;Acc:MGI:1919556]	0.00161366	0.133393
ENSMUSG00000054648		Zfp869	zinc finger protein 869 [Source:MGI Symbol;Acc:MGI:1914119]	0	0.226262
ENSMUSG00000003198		Zfp959	zinc finger protein 959 [Source:MGI Symbol;Acc:MGI:2385058]	5.97e-07	0.351221
ENSMUSG00000022306		Zfpm2	zinc finger protein, multitype 2 [Source:MGI Symbol;Acc:MGI:1334444]	5.97e-07	0.213204
ENSMUSG00000042628		Zfyve1	zinc finger, FYVE domain containing 1 [Source:MGI Symbol;Acc:MGI:3026685]	1.05e-06	0.162584
ENSMUSG00000021286		Zfyve21	zinc finger, FYVE domain containing 21 [Source:MGI Symbol;Acc:MGI:1915770]	0	-0.185176
ENSMUSG00000041703		Zic5	zinc finger protein of the cerebellum 5 [Source:MGI Symbol;Acc:MGI:1929518]	8.35e-07	0.183976
ENSMUSG00000021327		Zkscan3	zinc finger with KRAB and SCAN domains 3 [Source:MGI Symbol;Acc:MGI:1919989]	5.97e-07	0.190842
ENSMUSG00000043872		Zmym1	zinc finger, MYM domain containing 1 [Source:MGI Symbol;Acc:MGI:1915560]	0.000176912	0.13451
ENSMUSG00000021945		Zmym2	zinc finger, MYM-type 2 [Source:MGI Symbol;Acc:MGI:1923257]	2.99e-05	0.140242
ENSMUSG00000037017		Zscan21	zinc finger and SCAN domain containing 21 [Source:MGI Symbol;Acc:MGI:99182]	6.22e-06	0.137267
ENSMUSG00000017764		Zswim1	zinc finger, SWIM domain containing 1 [Source:MGI Symbol;Acc:MGI:1919221]	2.48e-06	0.149272
ENSMUSG00000032846		Zswim6	zinc finger, SWIM domain containing 6 [Source:MGI Symbol;Acc:MGI:1914513]	0	0.196645
ENSMUSG00000055670		Zzef1	zinc finger, ZZ-type with EF hand domain 1 [Source:MGI Symbol;Acc:MGI:2444286]	4.29e-06	-0.155841
